# Supplementary material for: SHP2 Regulates Chondrocyte Terminal Differentiation, Growth Plate Architecture and Skeletal Cell Fates
Source: PLoS Genet. 2014 May 29;10(5):e1004364. doi: 10.1371/journal.pgen.1004364 (PMC4038465; doi:10.1371/journal.pgen.1004364)
Supplement: Dataset S1 — (XLSX) [file pgen.1004364.s021.xlsx]

## Sheet: description
Supplementary data file: description of data
Tab 2 = contains a list of all protein coding transcripts and their RPKM values in wild type pellets
Column name	Description
gene	Gene name
ensemble	Ensemble ID
description	Full gene name
d4	Average RPKM value in wild type pellets at the indicated time point. Three libraries per time point were sequenced.
w1
w2
w3
Tab 3 = contains a list of all transcripts that significantly increased or decreased in abundance after MEK1/2-inhibition, SHP2-depletion or 4-OHT treatment, at w1 or w3, or that met the criteria to be included in our "upper zones transcript set" or "lower zones transcript set"
Column name	Description
Average_RPKM_w1	Average RPKM of all wild-type or vehicle-treated samples at w1
Average_RPKM_w3	Average RPKM of all wild-type or vehicle-treated samples at w3
gene	Gene name
description	Full gene name
Lower_zone_transcript_set	Genes that were identified in our "lower zones transcript set" described in Figure 1D. 1 = included in transcript set ; 0 = did not meet the criteria to be included in transcript set
Upper_zone_transcript_set	Genes that were identified in our "upper zones transcript set" described in Figure 1D. 1 = included in transcript set ; 0 = did not meet the criteria to be included in transcript set
FoldChange_U0126_vs_Ctrl_w1	Fold change when comparing U0126-treated pellets to vehicle treated pellets at week 1
PValue_U0126_vs_Ctrl_w1	Adjusted P value when comparing U0126-treated pellets to vehicle treated pellets at week 1
Significant_U1026_vs_Ctrl_w1	1 = met the criteria to be classified as differentially expressed in U0126-treated pellets at week 3 ; 0 = did not meet the critera **
FoldChange_Ptpn11cKO_vs_Ctrl_w1	Fold change when comparing Ptpn11-cKO pellets to vehicle treated pellets at week 1
PValue_Ptpn11cKO_vs_Ctrl_w1	Adjusted P value when comparing Ptpn11-cKO pellets to vehicle treated pellets at week 1
Significant_Ptpn11cKO_vs_Ctrl_w1	1 = met the criteria to be classified as differentially expressed in Pptn11-cKO pellets at week 1 ; 0 = did not meet the critera **
FoldChange_4OHT_vs_Ctrl_w1	Fold change when comparing 4OHT-treated pellets to vehicle treated pellets at week 1
PValue_4OHT_vs_Ctrl_w1	Adjusted P value when comparing 4OHT-treated pellets to vehicle treated pellets at week 1
Significant_4OHT_vs_Ctrl_w1	1 = met the criteria to be classified as differentially expressed in 4OHT-treated pellets at week 3 ; 0 = did not meet the critera **
FoldChange_U0126_vs_Ctrl_w3	Fold change when comparing U0126-treated pellets to vehicle treated pellets at week 3
PValue_U0126_vs_Ctrl_w3	Adjusted P value when comparing U0126-treated pellets to vehicle treated pellets at week 3
Significant_U1026_vs_Ctrl_w3	1 = met the criteria to be classified as differentially expressed in U0126-treated pellets at week 3 ; 0 = did not meet the critera **
FoldChange_Ptpn11cKO_vs_Ctrl_w3	Fold change when comparing Ptpn11-cKO pellets to vehicle treated pellets at week 3
PValue_Ptpn11cKO_vs_Ctrl_w3	Adjusted P value when comparing Ptpn11-cKO pellets to vehicle treated pellets at week 3
Significant_Ptpn11cKO_vs_Ctrl_w3	1 = met the criteria to be classified as differentially expressed in Pptn11-cKO pellets at week 3 ; 0 = did not meet the critera **
FoldChange_4OHT_vs_Ctrl_w3	Fold change when comparing 4OHT-treated pellets to vehicle treated pellets at week 3
PValue_4OHT_vs_Ctrl_w3	Adjusted P value when comparing 4OHT-treated pellets to vehicle treated pellets at week 3
Significant_4OHT_vs_Ctrl_w3	1 = met the criteria to be classified as differentially expressed in U0126-treated pellets at week 3 ; 0 = did not meet the critera **
	** note that the genes were only classified as significantly differentially expressed if they met the following criteria: 1) the gene had an average RPKM greater than 3 in treated pellets or in all control pellets from the same time point; 2) the fold change between treated and control pellets was greater than 1.6 or less than 0.6; 3) the adjusted p value was less than 0.05

## Sheet: WT_RPKM
gene	ensemble	description	d4	w1	w2	w3
Mgp	ENSMUSG00000030218	matrix Gla protein	15075.6	9796.46	4726.72	3646.12
Col2a1	ENSMUSG00000022483	collagen, type II, alpha 1	9680.69	10741	4940.8	3448.32
Bsg	ENSMUSG00000023175	basigin	3815.47	4635.52	4204.36	3194.32
Sparc	ENSMUSG00000018593	secreted acidic cysteine rich glycoprotein	3512.41	2801.34	2942.49	3066.97
mt-Co1	ENSMUSG00000064351	mitochondrially encoded cytochrome c oxidase I	2765.2	1344.32	2068.93	4452.51
mt-Co2	ENSMUSG00000064354	mitochondrially encoded cytochrome c oxidase II	2376.47	1166.23	1628.96	3782.18
Eef1a1	ENSMUSG00000037742	eukaryotic translation elongation factor 1 alpha 1	2188.24	1679.84	1862.52	1806.81
mt-Atp8	ENSMUSG00000064356	mitochondrially encoded ATP synthase 8	2122.57	1402.21	1447.97	3015.4
Gm10925	ENSMUSG00000090378	predicted gene 10925	2075.42	1274.82	1356.47	2683.78
mt-Atp6	ENSMUSG00000064357	mitochondrially encoded ATP synthase 6	2040.38	1233.25	1322.48	2586.48
Fn1	ENSMUSG00000026193	fibronectin 1	2040.26	1349.67	1328.01	1229.9
Col11a1	ENSMUSG00000027966	collagen, type XI, alpha 1	1913.13	1627.34	1020.07	896.518
Hapln1	ENSMUSG00000021613	hyaluronan and proteoglycan link protein 1	1645.61	1191.15	914.916	1063.09
Rps3a	ENSMUSG00000028081	ribosomal protein S3A	1610.33	1418.18	1619.98	1593.23
Col9a1	ENSMUSG00000026147	collagen, type IX, alpha 1	1588.44	1349.54	725.04	564.926
mt-Co3	ENSMUSG00000064358	mitochondrially encoded cytochrome c oxidase III	1516.14	986.219	1157.83	2153.99
Col10a1	ENSMUSG00000039462	collagen, type X, alpha 1	1494.96	1535.71	1382.56	1600.18
Lect1	ENSMUSG00000022025	leukocyte cell derived chemotaxin 1	1433.49	1334.1	866.491	662.53
Rps27	ENSMUSG00000090733	ribosomal protein S27	1400.19	1231.8	1524.18	1647.85
Rpl4	ENSMUSG00000032399	ribosomal protein L4	1298.69	1124.44	1312.69	1283.69
Gapdh	ENSMUSG00000057666	glyceraldehyde-3-phosphate dehydrogenase	1273.26	898.436	1429.88	1609.12
Acan	ENSMUSG00000030607	aggrecan	1246.91	1209.63	1020.4	1097.2
Dcn	ENSMUSG00000019929	decorin	1177.26	783.882	607.976	660.838
Rpl32	ENSMUSG00000057841	ribosomal protein L32	1176.82	1036.69	1371.86	1227.73
Rps12	ENSMUSG00000061983	ribosomal protein S12	1174.01	1273.61	1356.76	1150.72
Serpinh1	ENSMUSG00000070436	serine (or cysteine) peptidase inhibitor, clade H, member 1	1015.37	1425.83	821.156	595.239
Rpl17	ENSMUSG00000062328	ribosomal protein L17	988.983	889.798	1112.5	956.579
mt-Cytb	ENSMUSG00000064370	mitochondrially encoded cytochrome b	962.984	483.906	563.25	1181.49
Comp	ENSMUSG00000031849	cartilage oligomeric matrix protein	953.486	866.144	755.309	676.479
Fth1	ENSMUSG00000024661	ferritin heavy chain 1	949.129	770.932	1195.15	1286.63
Cpe	ENSMUSG00000037852	carboxypeptidase E	924.971	940.159	715.32	558.203
P4hb	ENSMUSG00000025130	prolyl 4-hydroxylase, beta polypeptide	910.486	914.509	973.732	1042.72
Itm2a	ENSMUSG00000031239	integral membrane protein 2A	905.276	815.807	589.735	578.717
Rps25	ENSMUSG00000009927	ribosomal protein S25	841.489	710.838	905.674	933.852
mt-Nd4	ENSMUSG00000064363	mitochondrially encoded NADH dehydrogenase 4	839.324	404.319	477.649	1175.04
Omd	ENSMUSG00000048368	osteomodulin	838.906	513.915	344.162	592.141
Ogn	ENSMUSG00000021390	osteoglycin	799.207	1097.2	759.761	912.027
Gm10222	ENSMUSG00000067736	predicted gene 10222	785.5	403.343	478.13	1076.8
mt-Nd4l	ENSMUSG00000065947	mitochondrially encoded NADH dehydrogenase 4L	776.179	399.195	474.082	1077.1
Clec3a	ENSMUSG00000008874	C-type lectin domain family 3, member a	765.013	471.602	498.024	550.865
Gm5506	ENSMUSG00000059040	predicted gene 5506	742.122	489.86	696.692	595.477
AF085738	ENSMUSG00000090625	Uncharacterized protein	736.087	684.909	762.439	814.86
Ubc	ENSMUSG00000008348	ubiquitin C	721.293	879.279	897.045	834.477
Matn3	ENSMUSG00000020583	matrilin 3	717.476	505.454	344.449	294.927
Eef2	ENSMUSG00000034994	eukaryotic translation elongation factor 2	717.288	703.688	646.537	594.979
Rplp1	ENSMUSG00000007892	ribosomal protein, large, P1	681.728	1822.72	907.705	789.86
Igf2	ENSMUSG00000048583	insulin-like growth factor 2	679.169	650.942	531.564	439.78
Rps23	ENSMUSG00000049517	ribosomal protein S23	667.154	656.646	840.581	774.319
Rpl3	ENSMUSG00000060036	ribosomal protein L3	662.807	596.518	683.959	690.266
Rpsa	ENSMUSG00000032518	ribosomal protein SA	654.984	688.819	711.664	693.205
Pgk1	ENSMUSG00000062070	phosphoglycerate kinase 1	652.616	473.562	638.058	674.391
Chi3l1	ENSMUSG00000064246	chitinase 3-like 1	644.511	71.0442	150.612	222.014
mt-Nd1	ENSMUSG00000064341	mitochondrially encoded NADH dehydrogenase 1	638.556	573.456	560.356	1263.61
Thbs1	ENSMUSG00000040152	thrombospondin 1	634.137	895.442	521.56	755.879
Rps7	ENSMUSG00000061477	ribosomal protein S7	625.789	597.997	681.789	599.271
Rpl31	ENSMUSG00000073702	ribosomal protein L31	619.272	580.786	707.269	641.508
Rps11	ENSMUSG00000003429	ribosomal protein S11	606.049	526.307	659.362	650.384
Rps4x	ENSMUSG00000031320	ribosomal protein S4, X-linked	605.641	481.208	572.74	660.147
Fau	ENSMUSG00000038274	Finkel-Biskis-Reilly murine sarcoma virus (FBR-MuSV) ubiquitously expressed (fox derived)	603.921	1002.28	814.702	594.548
Smoc2	ENSMUSG00000023886	SPARC related modular calcium binding 2	598.802	576.285	522.257	532.612
Rpl37a	ENSMUSG00000046330	ribosomal protein L37a	598.413	592.563	732.816	656.156
Rps24	ENSMUSG00000025290	ribosomal protein S24	571.345	511.707	660.865	609.53
Susd5	ENSMUSG00000086596	sushi domain containing 5	568.064	471.254	361.306	420.5
Fmod	ENSMUSG00000041559	fibromodulin	560.359	469.454	394.486	469.567
Col9a2	ENSMUSG00000028626	collagen, type IX, alpha 2	559.406	737.766	214.246	153.384
Ppib	ENSMUSG00000032383	peptidylprolyl isomerase B	532.326	502.282	430.244	405.083
mt-Nd6	ENSMUSG00000064368	mitochondrially encoded NADH dehydrogenase 6	530.415	312.508	345.34	822.038
mt-Nd5	ENSMUSG00000064367	mitochondrially encoded NADH dehydrogenase 5	518.932	291.083	347.562	749.082
Rpl19	ENSMUSG00000017404	ribosomal protein L19	515.255	577.804	624.56	560.454
Cst3	ENSMUSG00000027447	cystatin C	515.221	865.172	819.692	637.923
mt-Nd2	ENSMUSG00000064345	mitochondrially encoded NADH dehydrogenase 2	513.977	413.658	390.121	888.632
Fkbp9	ENSMUSG00000029781	FK506 binding protein 9	513.237	480.948	420.579	372.654
Pgam1	ENSMUSG00000011752	phosphoglycerate mutase 1	506.653	382.376	584.568	630.603
Bgn	ENSMUSG00000031375	biglycan	498.676	337.909	444.803	510.424
Tpt1	ENSMUSG00000060126	tumor protein, translationally-controlled 1	489.913	434.634	480.66	461.74
3110079O15Rik	ENSMUSG00000026258	RIKEN cDNA 3110079O15 gene	483.006	1061.84	352.692	238.636
Rpl8	ENSMUSG00000003970	ribosomal protein L8	476.049	605.501	611.483	512.203
Pkm2	ENSMUSG00000032294	pyruvate kinase, muscle	468.966	359.575	584.909	654.629
Rpl23a	ENSMUSG00000058546	ribosomal protein L23A	449.01	500.645	529.493	492.61
Fam162a	ENSMUSG00000003955	family with sequence similarity 162, member A	447.869	384.68	518.037	578.919
Rps6	ENSMUSG00000028495	ribosomal protein S6	446.344	388.964	481.811	449.966
Myl6	ENSMUSG00000090841	myosin, light polypeptide 6, alkali, smooth muscle and non-muscle	430.298	524.392	582.875	510.366
Ptma	ENSMUSG00000026238	prothymosin alpha	427.538	428.97	487.175	546.982
Rps26	ENSMUSG00000025362	ribosomal protein S26	422.119	737.342	483.415	410.831
Rpl14	ENSMUSG00000025794	ribosomal protein L14	417.089	411.637	484.138	497.43
Lum	ENSMUSG00000036446	lumican	416.52	265.533	214.955	329.19
Ctgf	ENSMUSG00000019997	connective tissue growth factor	415.097	552.081	401.616	814.839
Gm10136	ENSMUSG00000063754	predicted pseudogene 10136	410.032	429.923	469.896	502.328
Rplp0	ENSMUSG00000067274	ribosomal protein, large, P0	408.819	500.171	429.426	345.834
Col11a2	ENSMUSG00000024330	collagen, type XI, alpha 2	405.833	626.072	178.321	139.61
Rps15	ENSMUSG00000063457	ribosomal protein S15	401.159	582.056	566.011	449.069
A2m	ENSMUSG00000030111	alpha-2-macroglobulin	400.791	344.929	292.406	246.04
Nedd4	ENSMUSG00000032216	neural precursor cell expressed, developmentally down-regulated 4	400.521	309.147	316.136	457.971
Rpl18a	ENSMUSG00000045128	ribosomal protein L18A	393.275	491.71	476.298	405.951
Ccdc80	ENSMUSG00000022665	coiled-coil domain containing 80	389.698	335.264	320.964	316.319
Rpl39	ENSMUSG00000079641	ribosomal protein L39	373.863	336.624	403.691	434.619
Rps16	ENSMUSG00000037563	ribosomal protein S16	362.206	421.863	408.67	361.949
Ndufa4l2	ENSMUSG00000040280	NADH dehydrogenase (ubiquinone) 1 alpha subcomplex, 4-like 2	360.495	485.744	350.03	421.581
Tubb2a	ENSMUSG00000058672	tubulin, beta 2A class IIA	354.882	347.281	372.386	268.244
Rps14	ENSMUSG00000024608	ribosomal protein S14	352.342	368.623	419.417	341.273
Ubb	ENSMUSG00000019505	ubiquitin B	352.237	340.657	415.625	370.354
Ldha	ENSMUSG00000063229	lactate dehydrogenase A	351.327	276.389	383.82	415.871
Cd63	ENSMUSG00000025351	CD63 antigen	339.802	310.51	359.256	356.978
Ppic	ENSMUSG00000024538	peptidylprolyl isomerase C	339.594	301.555	253.545	263.17
Col9a3	ENSMUSG00000027570	collagen, type IX, alpha 3	330.958	296.91	80.908	56.9145
Plod2	ENSMUSG00000032374	procollagen lysine, 2-oxoglutarate 5-dioxygenase 2	327.893	243.451	228.75	278.65
Rpl23	ENSMUSG00000071415	ribosomal protein L23	326.627	298.826	348.31	336.563
Grem1	ENSMUSG00000074934	gremlin 1	314.17	286.121	283.696	298.755
Rbp4	ENSMUSG00000024990	retinol binding protein 4, plasma	307.332	234.857	273.28	227.685
Frzb	ENSMUSG00000027004	frizzled-related protein	304.409	562.908	513.305	579.896
Col6a1	ENSMUSG00000001119	collagen, type VI, alpha 1	303.331	235.919	252.317	255.524
S100a11	ENSMUSG00000027907	S100 calcium binding protein A11 (calgizzarin)	300.248	243.927	333.085	381.826
Rpl26	ENSMUSG00000060938	ribosomal protein L26	297.248	288.082	354.83	332.118
Rpl38	ENSMUSG00000057322	ribosomal protein L38	290.011	324.422	341.357	352.777
Hsp90b1	ENSMUSG00000020048	heat shock protein 90, beta (Grp94), member 1	283.651	249.426	281.027	365.357
Itm2b	ENSMUSG00000022108	integral membrane protein 2B	280.121	299.492	322.852	375.082
Tuba1b	ENSMUSG00000023004	tubulin, alpha 1B	278.913	255.254	407.088	384.4
Eef1g	ENSMUSG00000071644	eukaryotic translation elongation factor 1 gamma	275.06	239.308	270.741	254.55
Pdia4	ENSMUSG00000025823	protein disulfide isomerase associated 4	274.623	194.908	182.48	205.129
Bnip3	ENSMUSG00000078566	BCL2/adenovirus E1B interacting protein 3	273.868	206.554	256.143	366.741
Rpl28	ENSMUSG00000030432	ribosomal protein L28	271.162	325.01	339.59	278.087
Calr	ENSMUSG00000003814	calreticulin	270.58	260.258	276.317	341.906
Lars2	ENSMUSG00000035202	leucyl-tRNA synthetase, mitochondrial	270.126	31.4649	47.879	406.344
Rps17	ENSMUSG00000061787	ribosomal protein S17	269.964	251.72	295.017	274.713
Laptm4a	ENSMUSG00000020585	lysosomal-associated protein transmembrane 4A	269.959	262.134	231.865	271.887
Ctsd	ENSMUSG00000007891	cathepsin D	260.25	261.955	363.378	362.53
Tpi1	ENSMUSG00000023456	triosephosphate isomerase 1	259.067	191.441	241.466	304.428
Rpl37	ENSMUSG00000041841	ribosomal protein L37	255.908	323.799	340.045	291.162
C1qtnf3	ENSMUSG00000058914	C1q and tumor necrosis factor related protein 3	255.424	121.65	63.0545	77.6127
Ucma	ENSMUSG00000026668	upper zone of growth plate and cartilage matrix associated	253.461	190.588	110.161	84.9929
Epyc	ENSMUSG00000019936	epiphycan	250.098	106.433	48.2112	58.402
Rps8	ENSMUSG00000047675	ribosomal protein S8	248.054	255.692	276.807	230.646
Rpl7	ENSMUSG00000043716	ribosomal protein L7	246.465	202.33	237.323	257.097
Morf4l1	ENSMUSG00000062270	mortality factor 4 like 1	245.916	221.102	259.651	321.151
Hnrnpa1	ENSMUSG00000046434	heterogeneous nuclear ribonucleoprotein A1	243.206	148.684	231.131	264.572
Rps27a	ENSMUSG00000020460	ribosomal protein S27A	242.95	228.386	281.748	247.734
Ftl1	ENSMUSG00000050708	ferritin light chain 1	241.981	376.359	450.887	380.655
Mif	ENSMUSG00000033307	macrophage migration inhibitory factor	236.142	452.902	319.189	298.724
Ssr2	ENSMUSG00000041355	signal sequence receptor, beta	234.555	232.164	222.588	220.316
Rpl34	ENSMUSG00000062006	ribosomal protein L34	233.2	228.494	267.237	237.238
Papss2	ENSMUSG00000024899	3'-phosphoadenosine 5'-phosphosulfate synthase 2	230.628	119.426	108.136	156.393
Spp1	ENSMUSG00000029304	secreted phosphoprotein 1	230.504	172.176	392.865	585.936
Crispld1	ENSMUSG00000025776	cysteine-rich secretory protein LCCL domain containing 1	228.43	165.093	101.346	122.042
Serpine2	ENSMUSG00000026249	serine (or cysteine) peptidase inhibitor, clade E, member 2	224.495	209.104	218.283	222.247
Sdc4	ENSMUSG00000017009	syndecan 4	223.122	214.784	284.935	255.904
Rpl5	ENSMUSG00000058558	ribosomal protein L5	222.286	195.76	232.989	209.9
Tuba1c	ENSMUSG00000043091	tubulin, alpha 1C	220.197	226.401	330.57	303.075
Timp1	ENSMUSG00000001131	tissue inhibitor of metalloproteinase 1	217.251	113.725	125.111	147.734
B2m	ENSMUSG00000060802	beta-2 microglobulin	213.375	243.149	324.715	421.507
D0H4S114	ENSMUSG00000042834	DNA segment, human D4S114	211.045	125.785	101.679	146.876
Rpl10	ENSMUSG00000008682	ribosomal protein 10	209.554	191.528	238.161	231.195
Ero1l	ENSMUSG00000021831	ERO1-like (S. cerevisiae)	208.449	168.319	229.151	272.98
Cd9	ENSMUSG00000030342	CD9 antigen	208.381	168.741	163.382	176.696
Actg1	ENSMUSG00000062825	actin, gamma, cytoplasmic 1	207.73	306.375	329.134	207.595
Mmp13	ENSMUSG00000050578	matrix metallopeptidase 13	207.133	298.659	350.914	434.049
S100a6	ENSMUSG00000001025	S100 calcium binding protein A6 (calcyclin)	206.64	137.63	186.477	229.782
Rps5	ENSMUSG00000012848	ribosomal protein S5	205.838	242.269	249.445	225.273
Penk	ENSMUSG00000045573	preproenkephalin	204.229	406.892	639.518	828.953
Cd24a	ENSMUSG00000047139	CD24a antigen	202.471	118.001	92.9557	112.456
Rpl7a	ENSMUSG00000062647	ribosomal protein L7A	200.525	184.782	220.135	191.875
Slc44a2	ENSMUSG00000057193	solute carrier family 44, member 2	197.772	156.938	130.397	130.957
Hsp90ab1	ENSMUSG00000023944	heat shock protein 90 alpha (cytosolic), class B member 1	196.793	134.181	199.341	217.501
Scrg1	ENSMUSG00000031610	scrapie responsive gene 1	195.927	120.622	63.5325	63.7883
Gpx3	ENSMUSG00000018339	glutathione peroxidase 3	194.797	283.73	394.65	450.393
Scd2	ENSMUSG00000025203	stearoyl-Coenzyme A desaturase 2	194.069	178.422	203.321	257.385
Rps2	ENSMUSG00000044533	ribosomal protein S2	193.263	187.595	208.988	212.613
Pdia3	ENSMUSG00000027248	protein disulfide isomerase associated 3	192.423	179.339	192.656	260.315
Rps29	ENSMUSG00000034892	ribosomal protein S29	192.127	415.121	248.469	225.824
Rpl6	ENSMUSG00000029614	ribosomal protein L6	191.331	171.284	199.969	175.484
Anxa5	ENSMUSG00000027712	annexin A5	190.738	149.206	157.27	188.734
Aldoa	ENSMUSG00000030695	aldolase A, fructose-bisphosphate	189.569	169.956	241.244	253.598
Lox	ENSMUSG00000024529	lysyl oxidase	189.198	109.609	210.869	382.141
Gm11067	ENSMUSG00000079234	predicted gene 11067	188.383	183.923	228.753	385.186
Lamp1	ENSMUSG00000031447	lysosomal-associated membrane protein 1	188.031	181.943	235.844	241.256
Cfl1	ENSMUSG00000056201	cofilin 1, non-muscle	187.689	223.265	298.116	288.915
Rcn3	ENSMUSG00000019539	reticulocalbin 3, EF-hand calcium binding domain	187.344	314.779	211.049	151.813
Npm1	ENSMUSG00000057113	nucleophosmin 1	184.341	141.927	182.011	187.015
Atp5g2	ENSMUSG00000062683	ATP synthase, H+ transporting, mitochondrial F0 complex, subunit C2 (subunit 9)	181.79	177.721	199.116	198.054
Eid1	ENSMUSG00000091337	EP300 interacting inhibitor of differentiation 1	180.298	120.116	129.02	193.869
Nid2	ENSMUSG00000021806	nidogen 2	179.582	143.855	87.0405	76.8668
Cytl1	ENSMUSG00000062329	cytokine-like 1	178.169	129.674	99.7655	113.373
P4ha1	ENSMUSG00000019916	procollagen-proline, 2-oxoglutarate 4-dioxygenase (proline 4-hydroxylase), alpha 1 polypeptide	177.654	176.49	165.847	172.744
Ostc	ENSMUSG00000041084	oligosaccharyltransferase complex subunit	177.127	155.428	158.801	145.982
Higd1a	ENSMUSG00000038412	HIG1 domain family, member 1A	175.131	176.53	240.731	187.636
Vim	ENSMUSG00000026728	vimentin	174.204	157.22	192.29	234.594
Wwp2	ENSMUSG00000031930	WW domain containing E3 ubiquitin protein ligase 2	173.554	65.3448	119.852	91.9145
Serpina3n	ENSMUSG00000021091	serine (or cysteine) peptidase inhibitor, clade A, member 3N	173.512	101.333	162.262	209.419
Lyz2	ENSMUSG00000069516	lysozyme 2	173.076	229.68	461.963	604.389
Rpl29	ENSMUSG00000048758	ribosomal protein L29	172.075	222.831	200.152	176.789
Cyr61	ENSMUSG00000028195	cysteine rich protein 61	171.708	239.283	177.266	193.387
Ppp1r3c	ENSMUSG00000067279	protein phosphatase 1, regulatory (inhibitor) subunit 3C	170.636	64.6722	116.015	105.804
Psap	ENSMUSG00000004207	prosaposin	168.26	179.726	229.744	222.907
Colec12	ENSMUSG00000036103	collectin sub-family member 12	168.187	145.184	129.444	191.139
Kdelr3	ENSMUSG00000010830	KDEL (Lys-Asp-Glu-Leu) endoplasmic reticulum protein retention receptor 3	167.204	148.038	159.295	133.767
Peg3	ENSMUSG00000002265	paternally expressed 3	166.609	92.3593	62.79	83.6722
Cox4i1	ENSMUSG00000031818	cytochrome c oxidase subunit IV isoform 1	165.269	181.845	214.115	195.099
Prelid1	ENSMUSG00000021486	PRELI domain containing 1	164.191	150.985	183.256	194.013
Fkbp10	ENSMUSG00000001555	FK506 binding protein 10	161.236	191.188	140.81	125.223
Gm20390	ENSMUSG00000091228	predicted gene 20390	160.831	177.641	210.538	192.406
Chst11	ENSMUSG00000034612	carbohydrate sulfotransferase 11	160.524	117.254	112.589	111.75
Prss35	ENSMUSG00000033491	protease, serine, 35	160.041	138.464	135.306	157.712
Lgals1	ENSMUSG00000068220	lectin, galactose binding, soluble 1	159.443	183.434	301.615	392.395
Rnaset2a	ENSMUSG00000073469	ribonuclease T2A	158.961	157.609	151.295	162.362
Tubb2b	ENSMUSG00000045136	tubulin, beta 2B class IIB	156.564	170.077	156.669	155.668
Kdelr2	ENSMUSG00000079111	KDEL (Lys-Asp-Glu-Leu) endoplasmic reticulum protein retention receptor 2	156.083	163.295	151.483	164.708
Igfbp7	ENSMUSG00000036256	insulin-like growth factor binding protein 7	155.902	132.062	125.61	117.086
mt-Nd3	ENSMUSG00000064360	mitochondrially encoded NADH dehydrogenase 3	155.863	163.385	107.912	202.381
Rpl15	ENSMUSG00000012405	ribosomal protein L15	155.554	168.881	157.844	148.134
Tuba1a	ENSMUSG00000072235	tubulin, alpha 1A	154.786	168.184	240.975	216.458
Loxl2	ENSMUSG00000034205	lysyl oxidase-like 2	154.734	154.756	166.226	180.514
Gm16721	ENSMUSG00000087419	predicted gene, 16721	153.623	169.301	271.237	195.891
Eno1	ENSMUSG00000063524	enolase 1, alpha non-neuron	153.478	100.154	144.812	121.898
Ddb1	ENSMUSG00000024740	damage specific DNA binding protein 1	153.248	123.31	152.398	150.177
Rnaset2b	ENSMUSG00000079724	ribonuclease T2B	152.826	149.788	144.061	155.41
Hdlbp	ENSMUSG00000034088	high density lipoprotein (HDL) binding protein	151.339	150.466	176.161	158.361
Ssr3	ENSMUSG00000027828	signal sequence receptor, gamma	150.843	150.894	153.688	175.175
Gm17329	ENSMUSG00000091342	predicted gene, 17329	148.843	2442.39	1128.16	1207.19
Eif4b	ENSMUSG00000058655	eukaryotic translation initiation factor 4B	147.838	114.557	124.21	129.421
Serinc5	ENSMUSG00000021703	serine incorporator 5	147.008	105.082	83.5607	103.695
Wbp5	ENSMUSG00000042712	WW domain binding protein 5	146.866	117.904	120.334	159.383
Ddost	ENSMUSG00000028757	dolichyl-di-phosphooligosaccharide-protein glycotransferase	145.969	136.941	152.07	170.841
Mfge8	ENSMUSG00000030605	milk fat globule-EGF factor 8 protein	145.339	111.415	76.6261	66.0179
Pabpc1	ENSMUSG00000022283	poly(A) binding protein, cytoplasmic 1	145.303	106.603	115.871	126.341
Hspa5	ENSMUSG00000026864	heat shock protein 5	145.299	195.589	256.519	318.279
Anxa2	ENSMUSG00000032231	annexin A2	144.966	98.9056	140.849	175.556
Ifitm2	ENSMUSG00000060591	interferon induced transmembrane protein 2	144.411	133.599	172.894	191.17
Snx22	ENSMUSG00000039452	sorting nexin 22	143.63	115.584	113.349	105.937
Uba52	ENSMUSG00000090137	ubiquitin A-52 residue ribosomal protein fusion product 1	141.023	150.812	175.721	158.859
Tmed3	ENSMUSG00000032353	transmembrane emp24 domain containing 3	140.222	107.915	94.2177	99.0794
Oaz1	ENSMUSG00000035242	ornithine decarboxylase antizyme 1	140.178	168.725	152.529	158.058
Rpl21	ENSMUSG00000041453	ribosomal protein L21	139.705	125.064	146.163	148.185
Rhoa	ENSMUSG00000007815	ras homolog gene family, member A	138.981	131.911	169.45	190.106
Prnp	ENSMUSG00000079037	prion protein	138.973	107.968	97.7062	94.4053
Col1a1	ENSMUSG00000001506	collagen, type I, alpha 1	138.672	1251.92	1071.42	1282.87
C4b	ENSMUSG00000073418	complement component 4B (Childo blood group)	137.49	137.564	147.882	123.555
Eif3h	ENSMUSG00000022312	eukaryotic translation initiation factor 3, subunit H	136.031	128.155	151.892	147.859
Sod1	ENSMUSG00000022982	superoxide dismutase 1, soluble	135.806	156.775	208.424	200.669
Rps3	ENSMUSG00000030744	ribosomal protein S3	134.878	129.505	147.635	129.391
Crtap	ENSMUSG00000032431	cartilage associated protein	134.243	138.663	124.569	107.801
Myadm	ENSMUSG00000068566	myeloid-associated differentiation marker	133.613	105.894	111.65	124.366
Rpl36	ENSMUSG00000057863	ribosomal protein L36	133.219	554.073	205.929	145.653
Rpl27a	ENSMUSG00000046364	ribosomal protein L27A	133.009	123.494	135.173	134.07
Rpl35	ENSMUSG00000062997	ribosomal protein L35	132.363	150.5	167.123	131.553
Rps13	ENSMUSG00000090862	ribosomal protein S13	132.29	149.878	135.051	141.081
Cnn3	ENSMUSG00000053931	calponin 3, acidic	131.917	110.911	119.77	116.349
Rps18	ENSMUSG00000008668	ribosomal protein S18	131.851	138.541	147.761	119.763
Calu	ENSMUSG00000029767	calumenin	131.704	120.861	137.907	157.529
Gpx8	ENSMUSG00000021760	glutathione peroxidase 8 (putative)	131.304	98.2459	89.7682	113.94
Cox6b1	ENSMUSG00000036751	cytochrome c oxidase, subunit VIb polypeptide 1	130.963	119.498	163.675	173.922
2700060E02Rik	ENSMUSG00000021807	RIKEN cDNA 2700060E02 gene	129.925	100.674	98.7767	95.9648
Rpl11	ENSMUSG00000059291	ribosomal protein L11	129	133.897	157.23	142.205
Tpm4	ENSMUSG00000031799	tropomyosin 4	127.617	150.902	206.198	197.562
Emb	ENSMUSG00000021728	embigin	127.124	76.677	75.9472	95.4164
App	ENSMUSG00000022892	amyloid beta (A4) precursor protein	125.784	134.99	132.243	133.396
Rps21	ENSMUSG00000039001	ribosomal protein S21	125.719	192.215	174.642	145.636
1190002N15Rik	ENSMUSG00000045414	RIKEN cDNA 1190002N15 gene	125.622	88.2893	91.6382	90.671
Tbca	ENSMUSG00000042043	tubulin cofactor A	124.803	111.24	150.506	144.73
Rpl13	ENSMUSG00000000740	ribosomal protein L13	124.665	152.793	146.213	135.127
Mrfap1	ENSMUSG00000055302	Morf4 family associated protein 1	123.295	108.973	126.208	128.183
Timp2	ENSMUSG00000017466	tissue inhibitor of metalloproteinase 2	122.531	142.16	155.528	202.892
Ctsl	ENSMUSG00000021477	cathepsin L	122.288	120.566	189.032	206.606
Col1a2	ENSMUSG00000029661	collagen, type I, alpha 2	121.659	577.163	592.404	751.249
Eif1	ENSMUSG00000035530	eukaryotic translation initiation factor 1	121.456	133.202	140.324	145.185
Fgfrl1	ENSMUSG00000008090	fibroblast growth factor receptor-like 1	120.127	135.486	120.853	73.9635
Oat	ENSMUSG00000030934	ornithine aminotransferase	119.712	127.821	135.011	129.008
Rpl13a	ENSMUSG00000074129	ribosomal protein L13A	119.397	176.156	152.605	117.2
Rpl36a	ENSMUSG00000079435	ribosomal protein L36A	119.221	105.142	129.13	131.029
Actb	ENSMUSG00000029580	actin, beta	117.9	250.183	259.27	174.903
Canx	ENSMUSG00000020368	calnexin	117.77	106.452	137.634	164.226
Surf4	ENSMUSG00000014867	surfeit gene 4	116.982	123.996	130.632	106.759
Cd81	ENSMUSG00000037706	CD81 antigen	116.65	106.865	121.348	145.158
Plagl1	ENSMUSG00000019817	pleiomorphic adenoma gene-like 1	116.598	83.1696	51.2085	80.5482
Ppia	ENSMUSG00000071866	peptidylprolyl isomerase A	116.512	105.37	123.762	152.274
Copb2	ENSMUSG00000032458	coatomer protein complex, subunit beta 2 (beta prime)	116.091	113.488	122.855	130.41
Eif3e	ENSMUSG00000022336	eukaryotic translation initiation factor 3, subunit E	115.981	107.669	130.177	124.704
Cnpy2	ENSMUSG00000025381	canopy 2 homolog (zebrafish)	115.434	109.161	90.5844	90.3563
Smpd3	ENSMUSG00000031906	sphingomyelin phosphodiesterase 3, neutral	115.39	139.203	74.987	36.0746
Hspa8	ENSMUSG00000015656	heat shock protein 8	114.91	92.3777	147.673	129.489
S100b	ENSMUSG00000033208	S100 protein, beta polypeptide, neural	114.226	44.0941	30.1285	43.6746
Stt3b	ENSMUSG00000032437	STT3, subunit of the oligosaccharyltransferase complex, homolog B (S. cerevisiae)	113.565	86.1447	103.717	107.414
Lcn2	ENSMUSG00000026822	lipocalin 2	112.506	12.8705	5.4397	8.97747
Col6a2	ENSMUSG00000020241	collagen, type VI, alpha 2	112.426	99.2086	94.549	92.3965
Gpi1	ENSMUSG00000036427	glucose phosphate isomerase 1	111.444	103.302	149.927	137.583
Col3a1	ENSMUSG00000026043	collagen, type III, alpha 1	110.592	244.53	298.051	370.001
Pcbp2	ENSMUSG00000056851	poly(rC) binding protein 2	109.24	94.0203	121.126	135.65
Atf5	ENSMUSG00000038539	activating transcription factor 5	109.16	151.428	110.809	79.2427
Mmp3	ENSMUSG00000043613	matrix metallopeptidase 3	108.667	5.60322	4.72188	12.6064
Grb10	ENSMUSG00000020176	growth factor receptor bound protein 10	108.398	77.1422	71.6897	94.683
Ndfip1	ENSMUSG00000024425	Nedd4 family interacting protein 1	108.346	100.457	112.536	130.593
Dstn	ENSMUSG00000015932	destrin	108.27	154.484	146.632	148.691
Rps28	ENSMUSG00000067288	ribosomal protein S28	108.007	128.837	144.879	134.652
Zcchc5	ENSMUSG00000047686	zinc finger, CCHC domain containing 5	107.09	55.3039	74.452	73.4855
Calm2	ENSMUSG00000036438	calmodulin 2	106.889	110.89	141.846	153.161
Ywhae	ENSMUSG00000020849	tyrosine 3-monooxygenase/tryptophan 5-monooxygenase activation protein, epsilon polypeptide	106.542	96.9307	125.335	124.99
Eef1b2	ENSMUSG00000025967	eukaryotic translation elongation factor 1 beta 2	106.22	92.4069	98.9825	89.6527
P4ha2	ENSMUSG00000018906	procollagen-proline, 2-oxoglutarate 4-dioxygenase (proline 4-hydroxylase), alpha II polypeptide	105.802	77.7426	96.0283	94.1542
Rplp2-ps1	ENSMUSG00000091018	ribosomal protein, large P2, pseudogene 1	105.553	284.537	136.354	117.161
Cox7a2l	ENSMUSG00000024248	cytochrome c oxidase subunit VIIa polypeptide 2-like	105.309	126.296	125.805	107.109
Gnb2l1	ENSMUSG00000020372	guanine nucleotide binding protein (G protein), beta polypeptide 2 like 1	105.3	106.938	112.009	92.0885
Prelp	ENSMUSG00000041577	proline arginine-rich end leucine-rich repeat	105.052	82.3908	88.1167	138.09
Odc1	ENSMUSG00000011179	ornithine decarboxylase, structural 1	104.707	138.491	192.177	178.302
Slc2a1	ENSMUSG00000028645	solute carrier family 2 (facilitated glucose transporter), member 1	104.628	76.7213	135.863	94.8332
Ctsb	ENSMUSG00000021939	cathepsin B	104.341	129.015	251.552	249.667
Ganab	ENSMUSG00000071650	alpha glucosidase 2 alpha neutral subunit	103.957	78.9834	77.5345	91.9417
Hexa	ENSMUSG00000025232	hexosaminidase A	103.604	122.011	124.375	118.972
Gm9747	ENSMUSG00000022591	predicted gene 9747	102.994	53.9873	70.3403	71.6303
Rpl27	ENSMUSG00000063316	ribosomal protein L27	102.362	106.155	113.837	95.5075
Aplp2	ENSMUSG00000031996	amyloid beta (A4) precursor-like protein 2	101.554	98.791	115.388	132.147
Vdac3	ENSMUSG00000008892	voltage-dependent anion channel 3	101.253	93.7997	109.312	110.894
Gars	ENSMUSG00000029777	glycyl-tRNA synthetase	101.249	130.239	132.949	88.3336
Sar1a	ENSMUSG00000020088	SAR1 gene homolog A (S. cerevisiae)	101.19	108.522	123.034	116.44
Rps10	ENSMUSG00000052146	ribosomal protein S10	101.156	107.283	106.206	90.1846
Leprel4	ENSMUSG00000006931	leprecan-like 4	100.885	117.464	83.6433	70.03
Gnai2	ENSMUSG00000032562	guanine nucleotide binding protein (G protein), alpha inhibiting 2	100.616	99.5488	121.036	137.269
Mfi2	ENSMUSG00000022780	antigen p97 (melanoma associated) identified by monoclonal antibodies 133.2 and 96.5	100.31	56.6602	36.8624	46.4099
Sparcl1	ENSMUSG00000029309	SPARC-like 1	100.237	62.7523	37.0431	31.1191
1500015O10Rik	ENSMUSG00000026051	RIKEN cDNA 1500015O10 gene	98.9434	149.067	85.1212	72.3714
2810422J05Rik	ENSMUSG00000055553	RIKEN cDNA 2810422J05 gene	98.8796	105.486	122.587	111.896
Srpx2	ENSMUSG00000031253	sushi-repeat-containing protein, X-linked 2	98.6172	69.2731	54.5092	65.4566
Hnrnpa2b1	ENSMUSG00000004980	heterogeneous nuclear ribonucleoprotein A2/B1	98.1846	74.1978	103.021	78.316
Shfm1	ENSMUSG00000042541	split hand/foot malformation (ectrodactyly) type 1	97.9133	117.513	121.423	118.877
Gsn	ENSMUSG00000026879	gelsolin	97.1434	116.719	102.799	117.639
Rpl35a	ENSMUSG00000060636	ribosomal protein L35A	97.0219	89.0139	109.407	109.147
Rpl22	ENSMUSG00000028936	ribosomal protein L22	96.9169	96.061	117.421	113.775
Txn1	ENSMUSG00000028367	thioredoxin 1	96.3913	81.8353	107.622	118.59
Atp5l	ENSMUSG00000038717	ATP synthase, H+ transporting, mitochondrial F0 complex, subunit g	96.2055	92.4206	103.81	91.5831
Dap	ENSMUSG00000039168	death-associated protein	96.0871	103.011	88.2414	106.337
Srp54a	ENSMUSG00000021020	signal recognition particle 54A	95.9411	94.703	109.489	115.205
Slc38a2	ENSMUSG00000022462	solute carrier family 38, member 2	95.8484	74.439	61.663	70.234
Bcap31	ENSMUSG00000002015	B-cell receptor-associated protein 31	95.5581	72.1226	84.4053	99.0022
Tmed10	ENSMUSG00000021248	transmembrane emp24-like trafficking protein 10 (yeast)	95.5449	103.724	106.996	127.175
Akr1a1	ENSMUSG00000028692	aldo-keto reductase family 1, member A1 (aldehyde reductase)	95.1271	94.368	107.845	113.487
Rpl12	ENSMUSG00000038900	ribosomal protein L12	94.0209	109.995	95.5174	90.2439
Fxyd6	ENSMUSG00000066705	FXYD domain-containing ion transport regulator 6	93.8794	100.008	118.958	132.101
Atf4	ENSMUSG00000042406	activating transcription factor 4	93.5379	173.142	109.013	86.9131
Nsa2	ENSMUSG00000060739	NSA2 ribosome biogenesis homolog (S. cerevisiae)	92.543	86.7592	94.9532	93.4598
Islr	ENSMUSG00000037206	immunoglobulin superfamily containing leucine-rich repeat	92.4948	106.726	64.4775	62.348
Rpl22l1	ENSMUSG00000039221	ribosomal protein L22 like 1	92.0733	87.2868	102.137	130.642
Ddx17	ENSMUSG00000055065	DEAD (Asp-Glu-Ala-Asp) box polypeptide 17	91.9637	77.4977	101.061	53.409
Tmed9	ENSMUSG00000058569	transmembrane emp24 protein transport domain containing 9	91.8363	102.775	104.302	101.164
Txnip	ENSMUSG00000038393	thioredoxin interacting protein	91.6488	56.0232	68.6281	116.659
Anapc5	ENSMUSG00000029472	anaphase-promoting complex subunit 5	91.526	76.5134	95.7386	87.0529
Egln1	ENSMUSG00000031987	EGL nine homolog 1 (C. elegans)	91.511	90.4834	135.505	156.068
Scpep1	ENSMUSG00000000278	serine carboxypeptidase 1	91.4558	87.3459	108.693	128.781
Cct2	ENSMUSG00000034024	chaperonin containing Tcp1, subunit 2 (beta)	91.2393	80.5829	108.656	89.8427
Nme2	ENSMUSG00000020857	non-metastatic cells 2, protein (NM23B) expressed in	90.862	104.754	119.137	107.458
Pam	ENSMUSG00000026335	peptidylglycine alpha-amidating monooxygenase	90.6582	86.8253	82.6905	95.0179
Ctdsp2	ENSMUSG00000078429	CTD (carboxy-terminal domain, RNA polymerase II, polypeptide A) small phosphatase 2	90.5622	87.6448	89.1276	106.428
Vit	ENSMUSG00000024076	vitrin	90.1979	87.8422	59.8726	58.511
Gabarap	ENSMUSG00000018567	gamma-aminobutyric acid receptor associated protein	90.1387	79.2028	97.206	103.067
Gdi2	ENSMUSG00000021218	guanosine diphosphate (GDP) dissociation inhibitor 2	89.7532	81.672	100.342	121.347
Ddx3x	ENSMUSG00000000787	DEAD/H (Asp-Glu-Ala-Asp/His) box polypeptide 3, X-linked	89.3727	103.22	103.664	100.358
Anp32b	ENSMUSG00000028333	acidic (leucine-rich) nuclear phosphoprotein 32 family, member B	89.2851	81.4206	115.009	84.2893
Cox4i2	ENSMUSG00000009876	cytochrome c oxidase subunit IV isoform 2	89.2745	80.5245	79.6193	103.166
Gm5069	ENSMUSG00000055676	predicted pseudogene 5069	89.1452	60.005	107.602	115.567
Nucb2	ENSMUSG00000030659	nucleobindin 2	89.1267	80.4776	70.0136	73.9247
Me1	ENSMUSG00000032418	malic enzyme 1, NADP(+)-dependent, cytosolic	88.6322	72.9901	91.6503	112.099
Matn1	ENSMUSG00000040533	matrilin 1, cartilage matrix protein	88.0909	144.303	90.7615	61.9395
Pfn1	ENSMUSG00000018293	profilin 1	86.9797	102.562	129.376	120.473
Rcn1	ENSMUSG00000005973	reticulocalbin 1	86.9742	75.2256	65.649	65.9281
Itgb1	ENSMUSG00000025809	integrin beta 1 (fibronectin receptor beta)	86.4956	85.9549	106.26	133.428
Rpl30	ENSMUSG00000058600	ribosomal protein L30	86.4719	79.4211	95.4217	106.468
Rps20	ENSMUSG00000028234	ribosomal protein S20	86.3381	86.2102	84.4993	86.2039
Rpl10a	ENSMUSG00000037805	ribosomal protein L10A	86.1792	86.6805	84.0712	76.3518
Gstp1	ENSMUSG00000060803	glutathione S-transferase, pi 1	86.1531	69.4369	90.4213	79.554
Tmem45a	ENSMUSG00000022754	transmembrane protein 45a	86.1191	60.0999	63.88	87.716
Fcgrt	ENSMUSG00000003420	Fc receptor, IgG, alpha chain transporter	85.9978	101.433	74.4419	76.9143
Rrbp1	ENSMUSG00000027422	ribosome binding protein 1	85.7492	83.645	86.5767	83.8201
Ppp1ca	ENSMUSG00000040385	protein phosphatase 1, catalytic subunit, alpha isoform	85.6928	89.9123	113.525	109.84
Pdia6	ENSMUSG00000020571	protein disulfide isomerase associated 6	85.2229	84.0548	92.0535	106.669
Ccnd2	ENSMUSG00000000184	cyclin D2	84.7246	73.4595	78.7712	79.9597
Thoc7	ENSMUSG00000053453	THO complex 7 homolog (Drosophila)	84.3575	73.2645	75.3636	86.8722
Psmb1	ENSMUSG00000014769	proteasome (prosome, macropain) subunit, beta type 1	84.225	84.1519	92.8388	93.115
Glt25d1	ENSMUSG00000034807	glycosyltransferase 25 domain containing 1	84.0792	67.8031	65.0508	65.3247
Arl6ip5	ENSMUSG00000035199	ADP-ribosylation factor-like 6 interacting protein 5	83.9879	80.5423	98.9362	108.421
Hif1a	ENSMUSG00000021109	hypoxia inducible factor 1, alpha subunit	83.7304	91.8023	121.311	93.55
Hnrnpf	ENSMUSG00000042079	heterogeneous nuclear ribonucleoprotein F	83.6345	97.3975	137.626	98.0036
Tmed2	ENSMUSG00000029390	transmembrane emp24 domain trafficking protein 2	83.1893	88.8727	99.0402	89.3613
Ctnnb1	ENSMUSG00000006932	catenin (cadherin associated protein), beta 1	82.8452	81.0865	89.5296	90.3453
Ost4	ENSMUSG00000038803	oligosaccharyltransferase 4 homolog (S. cerevisiae)	82.8256	74.9499	83.0431	80.5267
Ybx1	ENSMUSG00000028639	Y box protein 1	82.812	75.1763	95.6975	101.889
Ccni	ENSMUSG00000063015	cyclin I	82.5497	58.0019	67.0211	98.2279
Maged1	ENSMUSG00000025151	melanoma antigen, family D, 1	82.4489	85.5603	81.8933	79.4977
Cd109	ENSMUSG00000046186	CD109 antigen	82.1003	59.3443	45.3863	51.1457
Rpn2	ENSMUSG00000027642	ribophorin II	81.6284	75.4341	80.1432	90.0627
Cgref1	ENSMUSG00000029161	cell growth regulator with EF hand domain 1	81.619	78.9647	79.2685	72.6622
Ivns1abp	ENSMUSG00000023150	influenza virus NS1A binding protein	81.5617	51.4358	59.8738	57.7973
Gm6900	ENSMUSG00000091026	predicted gene 6900	81.1138	87.7982	87.7021	95.5178
Chmp2a	ENSMUSG00000033916	charged multivesicular body protein 2A	81.0903	73.0695	98.69	99.2805
Fam114a1	ENSMUSG00000029185	family with sequence similarity 114, member A1	80.9438	64.7737	60.9124	89.4229
Arf1	ENSMUSG00000048076	ADP-ribosylation factor 1	80.9224	98.042	107.599	101.319
Emp1	ENSMUSG00000030208	epithelial membrane protein 1	80.7482	75.5493	117.254	137.372
Serinc3	ENSMUSG00000017707	serine incorporator 3	80.1966	74.7749	83.1746	99.9333
2010107E04Rik	ENSMUSG00000021290	RIKEN cDNA 2010107E04 gene	80.181	69.2804	83.3728	88.7607
Map1lc3b	ENSMUSG00000031812	microtubule-associated protein 1 light chain 3 beta	80.1752	70.811	76.9724	92.4331
H47	ENSMUSG00000075701	histocompatibility 47	80.1401	87.8289	79.2197	72.6423
Rpl9	ENSMUSG00000047215	ribosomal protein L9	80.0934	82.308	96.1548	92.6294
Fxyd1	ENSMUSG00000036570	FXYD domain-containing ion transport regulator 1	79.7618	71.6333	66.712	59.2031
Sepw1	ENSMUSG00000041571	selenoprotein W, muscle 1	79.1304	98.9542	88.3843	74.2178
Leprel1	ENSMUSG00000038168	leprecan-like 1	78.9343	47.7389	44.9036	61.0726
Btf3	ENSMUSG00000021660	basic transcription factor 3	78.3089	78.5795	91.6975	87.1026
Bnip3l	ENSMUSG00000022051	BCL2/adenovirus E1B interacting protein 3-like	77.7635	59.3031	72.9661	120.817
Prkcsh	ENSMUSG00000003402	protein kinase C substrate 80K-H	77.663	92.8642	77.6271	75.8152
Gm5148	ENSMUSG00000058174	predicted gene 5148	77.583	77.088	99.8279	91.1901
Cox8a	ENSMUSG00000035885	cytochrome c oxidase, subunit VIIIa	77.4442	89.2259	116.956	113.46
Col5a1	ENSMUSG00000026837	collagen, type V, alpha 1	77.2839	149.707	137.309	156.665
Rab2a	ENSMUSG00000047187	RAB2A, member RAS oncogene family	77.1445	77.8218	90.2222	103.451
Tspan3	ENSMUSG00000032324	tetraspanin 3	76.9811	62.5898	62.7782	68.69
Ptms	ENSMUSG00000030122	parathymosin	76.7289	93.5467	85.0677	78.3716
Usmg5	ENSMUSG00000071528	upregulated during skeletal muscle growth 5	76.4744	75.1107	72.2651	79.6874
Fibin	ENSMUSG00000074971	fin bud initiation factor homolog (zebrafish)	76.3758	82.6906	75.7084	90.9863
Snrpd2	ENSMUSG00000040824	small nuclear ribonucleoprotein D2	75.8983	76.7144	85.0126	81.0194
Tmem66	ENSMUSG00000031532	transmembrane protein 66	75.4883	87.4045	98.6344	86.3667
Ndrg2	ENSMUSG00000004558	N-myc downstream regulated gene 2	75.3552	53.4686	62.9825	96.6301
Sox9	ENSMUSG00000000567	SRY-box containing gene 9	75.1252	102.642	58.8912	55.977
Eif3c	ENSMUSG00000030738	eukaryotic translation initiation factor 3, subunit C	74.9506	83.3111	97.1328	83.923
Ube2d3	ENSMUSG00000078578	ubiquitin-conjugating enzyme E2D 3 (UBC4/5 homolog, yeast)	74.7174	83.4071	90.8335	100.499
Srpr	ENSMUSG00000032042	signal recognition particle receptor ('docking protein')	74.6493	73.835	78.5558	84.8265
Rps9	ENSMUSG00000006333	ribosomal protein S9	74.5949	89.3576	86.2743	71.5455
Tspan6	ENSMUSG00000067377	tetraspanin 6	74.5287	63.6186	50.7701	61.7242
Chrdl2	ENSMUSG00000030732	chordin-like 2	74.1846	44.4061	48.0519	58.8802
Fam46a	ENSMUSG00000032265	family with sequence similarity 46, member A	73.3915	54.7078	55.2917	59.7257
Srp54b	ENSMUSG00000079108	signal recognition particle 54B	73.1379	73.5946	84.0194	87.5879
Sdc3	ENSMUSG00000025743	syndecan 3	73.0771	75.1538	74.3538	92.8302
Ccdc72	ENSMUSG00000091537	coiled-coil domain containing 72	72.9876	69.4053	77.1864	82.4778
Mbnl2	ENSMUSG00000022139	muscleblind-like 2	72.966	64.9247	50.3954	66.9939
Vapa	ENSMUSG00000024091	vesicle-associated membrane protein, associated protein A	72.9012	66.9231	92.19	97.6969
Pcbp1	ENSMUSG00000051695	poly(rC) binding protein 1	72.8122	90.0517	92.6522	82.103
Pebp1	ENSMUSG00000032959	phosphatidylethanolamine binding protein 1	72.7826	71.7288	79.6211	82.7988
Capn6	ENSMUSG00000067276	calpain 6	72.5602	27.9773	19.8182	29.8312
Slpi	ENSMUSG00000017002	secretory leukocyte peptidase inhibitor	72.3619	28.4753	30.1642	50.8357
Tmem59	ENSMUSG00000028618	transmembrane protein 59	72.3551	65.3364	60.6365	73.7928
Nars	ENSMUSG00000024587	asparaginyl-tRNA synthetase	72.348	92.3605	101.621	73.078
Lgals3	ENSMUSG00000050335	lectin, galactose binding, soluble 3	72.2991	69.3195	93.2504	110.336
Csde1	ENSMUSG00000068823	cold shock domain containing E1, RNA binding	72.2659	66.1167	82.1791	92.2356
Fam180a	ENSMUSG00000047420	family with sequence similarity 180, member A	71.9994	70.4434	31.0022	27.93
Cox7a2	ENSMUSG00000032330	cytochrome c oxidase, subunit VIIa 2	71.8877	64.0549	74.044	80.8095
Tram1	ENSMUSG00000025935	translocating chain-associating membrane protein 1	71.7008	58.6533	64.6956	65.004
Efemp2	ENSMUSG00000024909	epidermal growth factor-containing fibulin-like extracellular matrix protein 2	71.6991	63.1046	63.218	55.6324
Nrbp2	ENSMUSG00000075590	nuclear receptor binding protein 2	71.5497	36.8801	58.4201	46.1324
Gm17562	ENSMUSG00000090915	predicted gene, 17562	71.2575	76.1351	97.7948	101.586
Scara3	ENSMUSG00000034463	scavenger receptor class A, member 3	71.1671	57.0664	48.9065	53.2349
Actr3	ENSMUSG00000026341	ARP3 actin-related protein 3 homolog (yeast)	70.9534	110.406	125.873	98.4049
Irs1	ENSMUSG00000055980	insulin receptor substrate 1	70.8184	45.6665	53.6956	50.9389
Pofut2	ENSMUSG00000020260	protein O-fucosyltransferase 2	70.4625	84.3571	75.2299	54.5445
Atp1a1	ENSMUSG00000033161	ATPase, Na+/K+ transporting, alpha 1 polypeptide	70.2874	59.2801	57.6915	51.0945
Timp3	ENSMUSG00000020044	tissue inhibitor of metalloproteinase 3	70.0884	167.391	225.685	160.283
Rpn1	ENSMUSG00000030062	ribophorin I	69.6317	68.4553	77.0579	67.2674
Sec62	ENSMUSG00000027706	SEC62 homolog (S. cerevisiae)	69.5802	74.6326	66.3941	67.8906
Rps19	ENSMUSG00000040952	ribosomal protein S19	69.5612	73.642	86.2187	83.6351
Tgfbi	ENSMUSG00000035493	transforming growth factor, beta induced	69.4308	22.895	18.46	22.5263
Arhgdia	ENSMUSG00000025132	Rho GDP dissociation inhibitor (GDI) alpha	69.0417	86.5732	110.37	103.268
Eif4ebp1	ENSMUSG00000031490	eukaryotic translation initiation factor 4E binding protein 1	68.952	111.409	85.8944	74.3325
Rpl18	ENSMUSG00000059070	ribosomal protein L18	68.8432	80.0757	80.1529	62.2861
Tomm20	ENSMUSG00000058779	translocase of outer mitochondrial membrane 20 homolog (yeast)	68.7521	72.5316	77.3992	62.8625
Cct8	ENSMUSG00000025613	chaperonin containing Tcp1, subunit 8 (theta)	68.5525	60.4874	91.8991	77.4438
6720456B07Rik	ENSMUSG00000033940	RIKEN cDNA 6720456B07 gene	68.5367	69.0895	90.7342	79.5136
Snrpd3	ENSMUSG00000020180	small nuclear ribonucleoprotein D3	68.4887	63.7824	87.9801	75.8297
Arpc2	ENSMUSG00000006304	actin related protein 2/3 complex, subunit 2	68.3727	72.0989	97.8678	112.261
Ndufa4	ENSMUSG00000029632	NADH dehydrogenase (ubiquinone) 1 alpha subcomplex, 4	68.3113	59.7032	67.7314	60.0802
Hspa9	ENSMUSG00000024359	heat shock protein 9	68.3005	104.022	122.661	98.7819
Ndufa6	ENSMUSG00000022450	NADH dehydrogenase (ubiquinone) 1 alpha subcomplex, 6 (B14)	68.1769	82.7898	79.1147	73.3306
Ndufb11	ENSMUSG00000031059	NADH dehydrogenase (ubiquinone) 1 beta subcomplex, 11	68.0673	75.6664	70.646	68.9723
Ell2	ENSMUSG00000001542	elongation factor RNA polymerase II 2	67.9784	84.1037	60.6183	78.5843
Fabp4	ENSMUSG00000062515	fatty acid binding protein 4, adipocyte	67.786	179.678	159.963	120.402
Cct6a	ENSMUSG00000029447	chaperonin containing Tcp1, subunit 6a (zeta)	67.7069	71.7502	101.087	66.2206
Rexo2	ENSMUSG00000032026	REX2, RNA exonuclease 2 homolog (S. cerevisiae)	67.4518	52.118	59.5638	49.9615
Apol7d	ENSMUSG00000073652	apolipoprotein L 7d	67.2541	97.4049	51.1807	42.5672
Mmp14	ENSMUSG00000000957	matrix metallopeptidase 14 (membrane-inserted)	66.9305	70.9571	84.8279	126.097
Bzw1	ENSMUSG00000051223	basic leucine zipper and W2 domains 1	66.878	73.601	93.2002	60.1407
Tgoln1	ENSMUSG00000056429	trans-golgi network protein	66.5942	66.9851	68.876	83.0767
H2-Ab1	ENSMUSG00000073421	histocompatibility 2, class II antigen A, beta 1	66.4766	67.7617	65.2877	53.633
Prdx4	ENSMUSG00000025289	peroxiredoxin 4	66.4633	77.9422	65.0013	61.7434
Ccnd3	ENSMUSG00000034165	cyclin D3	65.6393	60.3505	57.6458	50.1217
Cdkn1a	ENSMUSG00000023067	cyclin-dependent kinase inhibitor 1A (P21)	65.6316	57.5588	84.5762	57.1189
Gas6	ENSMUSG00000031451	growth arrest specific 6	65.5089	155.85	214.161	199.031
Ctsz	ENSMUSG00000016256	cathepsin Z	65.2157	87.6435	93.9486	94.0978
Arsi	ENSMUSG00000036412	arylsulfatase i	65.1511	54.9353	42.0234	27.9872
Itm2c	ENSMUSG00000026223	integral membrane protein 2C	65.0998	72.6261	62.8158	67.0664
Adk	ENSMUSG00000039197	adenosine kinase	65.0959	45.5614	39.579	64.2634
Slc25a4	ENSMUSG00000031633	solute carrier family 25 (mitochondrial carrier, adenine nucleotide translocator), member 4	64.8957	83.558	82.7455	82.0945
Ckap4	ENSMUSG00000046841	cytoskeleton-associated protein 4	64.8612	60.8903	56.01	58.6459
Moxd1	ENSMUSG00000020000	monooxygenase, DBH-like 1	64.8087	24.3902	17.5698	19.7967
Gpr126	ENSMUSG00000039116	G protein-coupled receptor 126	64.7142	39.4008	27.6792	26.8746
Aspn	ENSMUSG00000021388	asporin	64.3581	79.7771	87.3902	173.332
Sec31a	ENSMUSG00000035325	Sec31 homolog A (S. cerevisiae)	64.3469	67.4664	71.839	71.9147
Loxl4	ENSMUSG00000025185	lysyl oxidase-like 4	64.2421	62.2949	61.5372	48.0464
BC005537	ENSMUSG00000019132	cDNA sequence BC005537	64.1854	63.5884	68.6599	80.2835
Tmem167b	ENSMUSG00000068732	transmembrane protein 167B	64.168	58.4931	57.1656	59.7014
Gm16378	ENSMUSG00000074046	predicted gene 16378	63.8748	74.7098	81.1767	85.3227
Ncl	ENSMUSG00000026234	nucleolin	63.856	66.5202	78.5476	66.9182
Atp5a1	ENSMUSG00000025428	ATP synthase, H+ transporting, mitochondrial F1 complex, alpha subunit 1	63.6418	64.6838	78.7414	80.9031
C330021F23Rik	ENSMUSG00000065952	RIKEN cDNA C330021F23 gene	63.3537	66.1734	83.0535	77.8951
Fscn1	ENSMUSG00000029581	fascin homolog 1, actin bundling protein (Strongylocentrotus purpuratus)	63.3125	84.6093	61.4473	36.0452
Mmp2	ENSMUSG00000031740	matrix metallopeptidase 2	63.3017	77.8865	97.4249	137.481
Stt3a	ENSMUSG00000032116	STT3, subunit of the oligosaccharyltransferase complex, homolog A (S. cerevisiae)	63.1017	50.5065	54.4524	61.9795
Nptn	ENSMUSG00000032336	neuroplastin	62.7814	65.4528	82.6601	94.8492
Srp54c	ENSMUSG00000073079	signal recognition particle 54C	62.7017	61.1248	72.0291	75.5959
Pmp22	ENSMUSG00000018217	peripheral myelin protein 22	62.6579	83.556	92.933	77.2739
Arl1	ENSMUSG00000060904	ADP-ribosylation factor-like 1	62.6207	71.7843	81.1428	80.6317
Gnai3	ENSMUSG00000000001	guanine nucleotide binding protein (G protein), alpha inhibiting 3	61.638	70.2922	88.6768	81.5167
Gnas	ENSMUSG00000027523	GNAS (guanine nucleotide binding protein, alpha stimulating) complex locus	61.5254	57.2594	63.4466	67.7768
Spcs2	ENSMUSG00000035227	signal peptidase complex subunit 2 homolog (S. cerevisiae)	61.4453	63.1026	77.4436	86.149
Rab18	ENSMUSG00000073639	RAB18, member RAS oncogene family	61.22	66.0713	77.5066	82.6448
Col27a1	ENSMUSG00000045672	collagen, type XXVII, alpha 1	61.2048	45.338	33.6337	25.5924
Rraga	ENSMUSG00000070934	Ras-related GTP binding A	61.1604	76.9975	78.2423	58.825
Os9	ENSMUSG00000040462	amplified in osteosarcoma	60.9886	56.7159	54.3668	54.2108
Scin	ENSMUSG00000002565	scinderin	60.5028	35.3351	30.18	71.514
Serp1	ENSMUSG00000027808	stress-associated endoplasmic reticulum protein 1	60.4818	76.0925	91.1362	73.7964
S100a4	ENSMUSG00000001020	S100 calcium binding protein A4	60.3915	35.0772	59.0942	59.8719
Fgfr3	ENSMUSG00000054252	fibroblast growth factor receptor 3	60.3159	54.4184	45.0099	31.5539
Hnrnpc	ENSMUSG00000060373	heterogeneous nuclear ribonucleoprotein C	60.2839	66.0263	79.7285	56.7376
Id2	ENSMUSG00000020644	inhibitor of DNA binding 2	60.177	45.045	54.4413	45.456
Enah	ENSMUSG00000022995	enabled homolog (Drosophila)	60.1589	55.1487	49.7153	69.9362
Pomp	ENSMUSG00000029649	proteasome maturation protein	60.1369	54.5841	67.9497	72.6386
Enpp2	ENSMUSG00000022425	ectonucleotide pyrophosphatase/phosphodiesterase 2	60.0984	31.5098	22.7767	33.1405
Eif1b	ENSMUSG00000006941	eukaryotic translation initiation factor 1B	59.3458	46.1552	87.775	67.7074
Anxa6	ENSMUSG00000018340	annexin A6	59.311	51.5897	60.2602	73.7694
2013-09-05	ENSMUSG00000072214	septin 5	59.2442	36.1771	37.9114	43.1668
Tubb5	ENSMUSG00000001525	tubulin, beta 5 class I	58.9606	39.8951	68.2978	79.5752
Uqcrh	ENSMUSG00000063882	ubiquinol-cytochrome c reductase hinge protein	58.9432	56.9693	71.3278	56.3266
Smo	ENSMUSG00000001761	smoothened homolog (Drosophila)	58.8747	61.5034	53.6648	65.5581
Ier3	ENSMUSG00000003541	immediate early response 3	58.7858	18.1253	81.8331	36.2625
Tubb4b	ENSMUSG00000036752	tubulin, beta 4B class IVB	58.7628	52.6649	68.3024	45.5709
Clec11a	ENSMUSG00000004473	C-type lectin domain family 11, member a	58.6604	77.244	50.2856	55.1821
Rac1	ENSMUSG00000001847	RAS-related C3 botulinum substrate 1	58.5374	55.2808	71.9427	85.1853
Glt25d2	ENSMUSG00000032649	glycosyltransferase 25 domain containing 2	58.5366	50.5663	52.8085	85.6533
Sil1	ENSMUSG00000024357	endoplasmic reticulum chaperone SIL1 homolog (S. cerevisiae)	58.5008	65.656	60.0914	58.4281
Psmd7	ENSMUSG00000039067	proteasome (prosome, macropain) 26S subunit, non-ATPase, 7	58.4597	59.6105	79.3288	56.7325
Hsbp1	ENSMUSG00000031839	heat shock factor binding protein 1	58.3904	62.8819	78.0123	73.9081
Copb1	ENSMUSG00000030754	coatomer protein complex, subunit beta 1	58.3449	63.7122	64.9812	64.3096
Sdc2	ENSMUSG00000022261	syndecan 2	58.2571	50.2289	46.6574	66.6784
Eif3k	ENSMUSG00000053565	eukaryotic translation initiation factor 3, subunit K	58.0811	57.3236	71.0549	60.9355
Capns1	ENSMUSG00000001794	calpain, small subunit 1	58.0412	45.86	56.0128	61.5618
Pfkl	ENSMUSG00000020277	phosphofructokinase, liver, B-type	57.5681	46.0978	63.7997	62.3254
Tspan31	ENSMUSG00000006736	tetraspanin 31	57.5523	46.3166	55.5579	60.6059
Vdac1	ENSMUSG00000020402	voltage-dependent anion channel 1	57.2359	39.3453	64.599	74.9736
Dynlt1e	ENSMUSG00000079728	dynein light chain Tctex-type 1E	57.106	38.4528	48.4054	55.3113
Glg1	ENSMUSG00000003316	golgi apparatus protein 1	57.0758	53.6627	54.4174	73.6656
Emilin1	ENSMUSG00000029163	elastin microfibril interfacer 1	56.9685	75.3216	53.8031	53.9652
Skp1a	ENSMUSG00000036309	S-phase kinase-associated protein 1A	56.8974	46.4984	51.9173	79.8995
Ghitm	ENSMUSG00000041028	growth hormone inducible transmembrane protein	56.8764	68.1078	90.6036	85.9088
Cdc42	ENSMUSG00000006699	cell division cycle 42 homolog (S. cerevisiae)	56.8411	57.2334	74.9135	80.6501
Dynlt1f	ENSMUSG00000079732	dynein light chain Tctex-type 1F	56.8286	38.1502	47.9052	55.338
Eif4g2	ENSMUSG00000005610	eukaryotic translation initiation factor 4, gamma 2	56.7059	64.2474	81.0469	61.4102
Impdh2	ENSMUSG00000062867	inosine 5'-phosphate dehydrogenase 2	56.5682	47.6026	60.2095	52.2879
Atp6v1g1	ENSMUSG00000039105	ATPase, H+ transporting, lysosomal V1 subunit G1	56.5608	72.0469	78.0441	84.706
Pdcd6	ENSMUSG00000021576	programmed cell death 6	56.5062	39.2937	41.6598	47.5173
Arcn1	ENSMUSG00000032096	archain 1	56.4812	56.2878	57.8081	66.2959
Ndufa2	ENSMUSG00000014294	NADH dehydrogenase (ubiquinone) 1 alpha subcomplex, 2	56.1044	84.0089	82.6445	72.1195
Fam129b	ENSMUSG00000026796	family with sequence similarity 129, member B	56.0996	63.4398	75.6948	68.2655
Vkorc1	ENSMUSG00000030804	vitamin K epoxide reductase complex, subunit 1	55.9965	53.791	38.7317	35.826
Sumo2	ENSMUSG00000020738	SMT3 suppressor of mif two 3 homolog 2 (yeast)	55.9221	55.369	60.5929	70.5909
Wdr1	ENSMUSG00000005103	WD repeat domain 1	55.9009	88.0411	102.726	62.0369
Sec24d	ENSMUSG00000039234	Sec24 related gene family, member D (S. cerevisiae)	55.7651	67.6806	59.4603	60.5581
Vcp	ENSMUSG00000028452	valosin containing protein	55.6494	52.6629	67.4637	62.2983
Tmem50a	ENSMUSG00000028822	transmembrane protein 50A	55.6175	46.4344	51.0705	60.1775
Impad1	ENSMUSG00000066324	inositol monophosphatase domain containing 1	55.5844	48.9094	51.8412	61.5404
Ndufb9	ENSMUSG00000022354	NADH dehydrogenase (ubiquinone) 1 beta subcomplex, 9	55.4518	60.9277	63.7882	68.0947
Dynlt1a	ENSMUSG00000092074	dynein light chain Tctex-type 1A	55.4344	36.6998	47.8033	52.5036
Lbh	ENSMUSG00000024063	limb-bud and heart	55.3691	45.1675	61.0076	57.004
Atp2b1	ENSMUSG00000019943	ATPase, Ca++ transporting, plasma membrane 1	55.3374	56.6877	60.9715	73.636
Eif3a	ENSMUSG00000024991	eukaryotic translation initiation factor 3, subunit A	55.104	75.2881	78.7851	60.5995
Cct7	ENSMUSG00000030007	chaperonin containing Tcp1, subunit 7 (eta)	55.0123	50.8369	72.023	57.5836
Scarb2	ENSMUSG00000029426	scavenger receptor class B, member 2	54.9302	47.1299	49.648	52.7529
Gabarapl1	ENSMUSG00000030161	gamma-aminobutyric acid (GABA) A receptor-associated protein-like 1	54.9275	49.8068	58.2246	75.1947
Cfdp1	ENSMUSG00000031954	craniofacial development protein 1	54.9122	50.0975	65.9855	63.9845
Col6a3	ENSMUSG00000048126	collagen, type VI, alpha 3	54.6729	65.3428	56.5032	53.4699
Sdhd	ENSMUSG00000000171	succinate dehydrogenase complex, subunit D, integral membrane protein	54.4412	53.1432	62.4153	62.9844
Aebp1	ENSMUSG00000020473	AE binding protein 1	54.3364	50.7498	69.0222	78.5939
Hexb	ENSMUSG00000021665	hexosaminidase B	53.9305	51.9898	62.6456	79.8815
Dynlt1b	ENSMUSG00000091454	dynein light chain Tctex-type 1B	53.9023	35.2284	46.3242	53.5485
Gba	ENSMUSG00000028048	glucosidase, beta, acid	53.8841	43.074	41.057	41.6201
Selk	ENSMUSG00000042682	selenoprotein K	53.7617	52.1005	53.9517	61.9869
Hsp90aa1	ENSMUSG00000021270	heat shock protein 90, alpha (cytosolic), class A member 1	53.7497	44.5836	66.8339	54.6265
Mia1	ENSMUSG00000089661	melanoma inhibitory activity 1	53.7448	51.2861	33.7591	28.6101
Mettl9	ENSMUSG00000030876	methyltransferase like 9	53.6824	42.6629	48.9119	50.6494
Cnih	ENSMUSG00000015759	cornichon homolog (Drosophila)	53.6686	49.0318	47.7274	44.8321
Ywhaq	ENSMUSG00000076432	tyrosine 3-monooxygenase/tryptophan 5-monooxygenase activation protein, theta polypeptide	53.518	54.3704	59.4461	60.2632
Pcolce2	ENSMUSG00000015354	procollagen C-endopeptidase enhancer 2	53.0914	41.1595	30.8675	26.813
Psenen	ENSMUSG00000036835	presenilin enhancer 2 homolog (C. elegans)	52.9606	42.8754	49.3657	59.7222
Golph3	ENSMUSG00000022200	golgi phosphoprotein 3	52.896	45.2239	40.4015	51.7517
Gpx1	ENSMUSG00000063856	glutathione peroxidase 1	52.8253	79.1493	74.9512	74.1868
Gaa	ENSMUSG00000025579	glucosidase, alpha, acid	52.7193	74.4814	56.1563	51.1274
Eif3l	ENSMUSG00000033047	eukaryotic translation initiation factor 3, subunit L	52.632	49.4006	62.5073	54.801
Fam120a	ENSMUSG00000038014	family with sequence similarity 120, member A	52.3629	42.6835	53.8144	50.921
Rpl24	ENSMUSG00000022601	ribosomal protein L24	52.3257	52.1833	62.385	59.4202
Twsg1	ENSMUSG00000024098	twisted gastrulation homolog 1 (Drosophila)	52.2666	45.2885	41.6638	53.3453
Scd1	ENSMUSG00000037071	stearoyl-Coenzyme A desaturase 1	52.0882	126.441	177.02	175.695
Igfbp4	ENSMUSG00000017493	insulin-like growth factor binding protein 4	52.0592	115.372	205.365	245.905
Gnb1	ENSMUSG00000029064	guanine nucleotide binding protein (G protein), beta 1	52.0097	50.0876	72.6749	70.0238
Psmc1	ENSMUSG00000021178	protease (prosome, macropain) 26S subunit, ATPase 1	52.0092	47.9377	67.6134	70.4633
Tm9sf2	ENSMUSG00000025544	transmembrane 9 superfamily member 2	51.9378	46.0832	55.6644	57.9312
Atp5b	ENSMUSG00000025393	ATP synthase, H+ transporting mitochondrial F1 complex, beta subunit	51.865	49.4797	63.6393	61.5696
Mrc2	ENSMUSG00000020695	mannose receptor, C type 2	51.7842	59.2231	44.1231	42.6313
Tcf25	ENSMUSG00000001472	transcription factor 25 (basic helix-loop-helix)	51.7829	48.8805	70.8678	60.4228
Neo1	ENSMUSG00000032340	neogenin	51.7691	47.5757	49.8206	51.7692
Ctnna1	ENSMUSG00000037815	catenin (cadherin associated protein), alpha 1	51.7521	56.1662	68.2029	72.4434
Rad21	ENSMUSG00000022314	RAD21 homolog (S. pombe)	51.717	41.1804	48.6728	63.9082
Ddx5	ENSMUSG00000020719	DEAD (Asp-Glu-Ala-Asp) box polypeptide 5	51.6721	69.1339	68.2691	59.643
Crip1	ENSMUSG00000006360	cysteine-rich protein 1 (intestinal)	51.6329	66.5673	94.449	106.493
Zim1	ENSMUSG00000002266	zinc finger, imprinted 1	51.5931	35.7951	17.5871	25.6181
Hnrnpa3	ENSMUSG00000059005	heterogeneous nuclear ribonucleoprotein A3	51.5383	52.5902	80.5779	76.3019
Sf3b1	ENSMUSG00000025982	splicing factor 3b, subunit 1	51.3303	35.8	54.2191	49.6207
Hp	ENSMUSG00000031722	haptoglobin	51.3073	42.823	70.186	48.5073
Ibsp	ENSMUSG00000029306	integrin binding sialoprotein	51.1748	641.545	1071.62	1457.93
Slc38a3	ENSMUSG00000010064	solute carrier family 38, member 3	51.061	43.4315	41.6348	38.5236
Tlcd1	ENSMUSG00000019437	TLC domain containing 1	50.9846	50.1285	56.9471	55.2497
Maged2	ENSMUSG00000025268	melanoma antigen, family D, 2	50.9414	35.9424	30.1619	37.0745
Atxn10	ENSMUSG00000016541	ataxin 10	50.9126	40.8343	51.9857	57.9597
Cdv3	ENSMUSG00000032803	carnitine deficiency-associated gene expressed in ventricle 3	50.8832	54.6684	51.7099	49.6334
Clptm1l	ENSMUSG00000021610	CLPTM1-like	50.8168	47.2657	61.6881	54.1315
Hspd1	ENSMUSG00000025980	heat shock protein 1 (chaperonin)	50.6563	49.988	71.5046	52.0358
Xylt1	ENSMUSG00000030657	xylosyltransferase 1	50.6122	39.358	39.3169	31.3991
Iqgap1	ENSMUSG00000030536	IQ motif containing GTPase activating protein 1	50.5663	47.8328	61.2396	63.3581
Gltscr2	ENSMUSG00000041560	glioma tumor suppressor candidate region gene 2	50.3801	65.7559	53.5393	44.657
Pgm2	ENSMUSG00000025791	phosphoglucomutase 2	50.2837	33.8444	47.1142	62.3347
Clic4	ENSMUSG00000037242	chloride intracellular channel 4 (mitochondrial)	50.2051	60.2423	59.7993	57.7501
Crim1	ENSMUSG00000024074	cysteine rich transmembrane BMP regulator 1 (chordin like)	50.1097	57.305	42.7871	46.9541
Ddx1	ENSMUSG00000037149	DEAD (Asp-Glu-Ala-Asp) box polypeptide 1	50.0442	47.2617	62.5312	57.6798
Tmem97	ENSMUSG00000037278	transmembrane protein 97	49.9981	46.139	52.5758	42.1533
Il6st	ENSMUSG00000021756	interleukin 6 signal transducer	49.9848	60.5421	88.215	66.7875
Hspg2	ENSMUSG00000028763	perlecan (heparan sulfate proteoglycan 2)	49.9791	99.4904	52.0267	36.6972
2013-09-15	ENSMUSG00000037072	selenoprotein	49.935	44.1566	43.7437	50.237
Srpx	ENSMUSG00000090084	sushi-repeat-containing protein	49.9302	42.9156	37.7061	39.2463
Slc35e3	ENSMUSG00000060181	solute carrier family 35, member E3	49.8597	39.587	44.1523	37.8297
Matr3	ENSMUSG00000037236	matrin 3	49.6906	48.3768	47.9326	52.182
Tmem30a	ENSMUSG00000032328	transmembrane protein 30A	49.6884	44.3559	46.9954	55.1011
Uso1	ENSMUSG00000029407	USO1 homolog, vesicle docking protein (yeast)	49.4732	56.95	61.3423	49.9661
Csgalnact1	ENSMUSG00000036356	chondroitin sulfate N-acetylgalactosaminyltransferase 1	49.3662	35.5399	30.7351	30.8232
Banf1	ENSMUSG00000024844	barrier to autointegration factor 1	49.359	49.8709	60.0821	57.3239
Nt5e	ENSMUSG00000032420	5' nucleotidase, ecto	49.3296	44.1659	57.4751	45.4787
Tmem176a	ENSMUSG00000023367	transmembrane protein 176A	49.2371	37.9333	37.8491	46.9047
Tceb2	ENSMUSG00000055839	transcription elongation factor B (SIII), polypeptide 2	49.1564	108.458	60.5392	54.2501
Clu	ENSMUSG00000022037	clusterin	49.0455	60.6185	43.259	37.1413
Dctn2	ENSMUSG00000025410	dynactin 2	48.8705	47.606	68.1072	51.9634
Dazap2	ENSMUSG00000000346	DAZ associated protein 2	48.8499	47.4925	64.2067	89.8792
Snrpg	ENSMUSG00000057278	small nuclear ribonucleoprotein polypeptide G	48.6399	47.4496	60.3217	47.4447
Lman1	ENSMUSG00000041891	lectin, mannose-binding, 1	48.6064	37.5412	40.1728	44.7897
Esd	ENSMUSG00000021996	esterase D/formylglutathione hydrolase	48.2266	37.5657	58.1453	68.9519
Tusc3	ENSMUSG00000039530	tumor suppressor candidate 3	48.2223	39.8835	43.4893	59.6548
Ik	ENSMUSG00000024474	IK cytokine	48.1415	44.1044	60.6213	57.5551
Nap1l1	ENSMUSG00000058799	nucleosome assembly protein 1-like 1	48.114	34.461	46.9869	43.3272
Yipf5	ENSMUSG00000024487	Yip1 domain family, member 5	48.0597	50.4441	49.1235	46.0531
Tcp1	ENSMUSG00000068039	t-complex protein 1	47.727	36.4459	48.0742	49.5084
Lrrc17	ENSMUSG00000039883	leucine rich repeat containing 17	47.6956	23.206	18.5203	22.0458
Rspo3	ENSMUSG00000019880	R-spondin 3 homolog (Xenopus laevis)	47.5385	34.2938	37.4291	43.8492
Ergic3	ENSMUSG00000005881	ERGIC and golgi 3	47.5064	47.9968	50.6998	43.0027
Eif3d	ENSMUSG00000016554	eukaryotic translation initiation factor 3, subunit D	47.4735	52.8553	75.7567	48.0582
Atp6v1e1	ENSMUSG00000019210	ATPase, H+ transporting, lysosomal V1 subunit E1	47.4667	45.4239	56.564	61.0784
Npc2	ENSMUSG00000021242	Niemann Pick type C2	47.4635	56.8104	81.4727	82.517
Ube2s	ENSMUSG00000060860	ubiquitin-conjugating enzyme E2S	47.4372	53.3442	50.0528	39.0757
Gm10197	ENSMUSG00000067085	predicted gene 10197	47.4367	27.6123	62.3303	61.4531
Gm10110	ENSMUSG00000062093	predicted gene 10110	47.4332	43.2808	49.9294	39.1506
Fndc3b	ENSMUSG00000039286	fibronectin type III domain containing 3B	47.3426	47.4166	45.4596	40.5719
Leprot	ENSMUSG00000035212	leptin receptor overlapping transcript	47.2966	41.6639	45.7557	52.3665
H3f3a	ENSMUSG00000060743	H3 histone, family 3A	47.2954	39.4781	41.0266	50.0347
Plod1	ENSMUSG00000019055	procollagen-lysine, 2-oxoglutarate 5-dioxygenase 1	47.2694	40.3939	42.0522	50.5492
Sec23a	ENSMUSG00000020986	SEC23A (S. cerevisiae)	47.097	46.0503	48.4459	57.1193
Tspan4	ENSMUSG00000025511	tetraspanin 4	47.058	38.3192	46.0484	46.5396
Snai2	ENSMUSG00000022676	snail homolog 2 (Drosophila)	46.9712	27.8466	19.6831	32.9462
Anapc13	ENSMUSG00000035048	anaphase promoting complex subunit 13	46.9509	41.0484	41.1404	43.6708
Serinc1	ENSMUSG00000019877	serine incorporator 1	46.9421	43.2778	50.1112	54.2843
Rbbp7	ENSMUSG00000031353	retinoblastoma binding protein 7	46.9068	39.1178	42.3214	44.4855
Gstp2	ENSMUSG00000038155	glutathione S-transferase, pi 2	46.8976	38.1496	48.3301	43.0465
Pth1r	ENSMUSG00000032492	parathyroid hormone 1 receptor	46.8789	61.2283	62.4762	59.7192
Hint1	ENSMUSG00000020267	histidine triad nucleotide binding protein 1	46.7691	50.4362	64.8046	62.6574
Eif2s3x	ENSMUSG00000035150	eukaryotic translation initiation factor 2, subunit 3, structural gene X-linked	46.7575	47.4278	62.775	57.3556
Eif4a1	ENSMUSG00000059796	eukaryotic translation initiation factor 4A1	46.7216	51.3675	78.259	49.4143
Ifi30	ENSMUSG00000031838	interferon gamma inducible protein 30	46.6661	58.431	60.2383	57.9147
Ap3s1	ENSMUSG00000024480	adaptor-related protein complex 3, sigma 1 subunit	46.4853	40.2582	55.9978	75.3909
Acta2	ENSMUSG00000035783	actin, alpha 2, smooth muscle, aorta	46.3891	234.674	215.109	183.956
Cpm	ENSMUSG00000020183	carboxypeptidase M	46.3461	27.5053	30.2051	43.743
Prdx1	ENSMUSG00000028691	peroxiredoxin 1	46.3165	44.629	64.3554	68.9987
Fnta	ENSMUSG00000015994	farnesyltransferase, CAAX box, alpha	46.2239	37.4469	42.9723	45.5587
Creb3l2	ENSMUSG00000038648	cAMP responsive element binding protein 3-like 2	46.1488	27.576	28.3772	28.9294
Ltv1	ENSMUSG00000019814	LTV1 homolog (S. cerevisiae)	46.0951	34.2925	38.5853	39.4429
U2af1	ENSMUSG00000061613	U2 small nuclear ribonucleoprotein auxiliary factor (U2AF) 1	46.0119	54.0279	75.7325	43.5401
Psmb7	ENSMUSG00000026750	proteasome (prosome, macropain) subunit, beta type 7	45.96	40.7966	58.4632	52.9368
Rps15a	ENSMUSG00000008683	ribosomal protein S15A	45.8939	38.3236	47.1271	46.5962
Pcsk6	ENSMUSG00000030513	proprotein convertase subtilisin/kexin type 6	45.8709	47.5461	56.9106	64.8218
Ugdh	ENSMUSG00000029201	UDP-glucose dehydrogenase	45.8615	27.6333	32.7428	36.3067
Cd164	ENSMUSG00000019818	CD164 antigen	45.7471	47.4082	58.8564	65.9659
Yipf4	ENSMUSG00000024072	Yip1 domain family, member 4	45.6424	34.9357	30.5853	47.1372
Lamp2	ENSMUSG00000016534	lysosomal-associated membrane protein 2	45.5992	41.7605	49.6978	60.2244
Hdgf	ENSMUSG00000004897	hepatoma-derived growth factor	45.5973	37.7338	51.1753	53.0745
9030025P20Rik	ENSMUSG00000079709	RIKEN cDNA 9030025P20 gene	45.5661	34.8344	47.1604	39.0272
Gm20538	ENSMUSG00000091471	predicted gene 20538	45.4397	41.5496	55.1696	66.6268
Paics	ENSMUSG00000029247	phosphoribosylaminoimidazole carboxylase, phosphoribosylaminoribosylaminoimidazole, succinocarboxamide synthetase	45.2483	32.5618	39.2616	53.6588
Tecr	ENSMUSG00000031708	trans-2,3-enoyl-CoA reductase	45.1891	37.0753	43.3053	50.9933
Rer1	ENSMUSG00000029048	RER1 retention in endoplasmic reticulum 1 homolog (S. cerevisiae)	45.1382	41.4593	46.1785	41.7358
Rpl36al	ENSMUSG00000049751	ribosomal protein L36A-like	45.1257	40.8602	55.0848	45.441
Hnrnpu	ENSMUSG00000039630	heterogeneous nuclear ribonucleoprotein U	45.0606	41.2055	59.2212	43.7259
Eif3f	ENSMUSG00000031029	eukaryotic translation initiation factor 3, subunit F	44.8366	38.1705	49.1994	48.8636
Swi5	ENSMUSG00000044627	SWI5 recombination repair homolog (yeast)	44.6646	38.3894	42.2405	46.009
Slc26a2	ENSMUSG00000034320	solute carrier family 26 (sulfate transporter), member 2	44.5619	45.2711	29.3783	26.1233
Igf2r	ENSMUSG00000023830	insulin-like growth factor 2 receptor	44.4958	40.2429	34.6528	39.2253
Cdc42ep3	ENSMUSG00000036533	CDC42 effector protein (Rho GTPase binding) 3	44.4628	48.7973	47.2088	60.4776
Gm17299	ENSMUSG00000091032	predicted gene, 17299	44.4048	57.5472	61.8392	43.018
Rap1a	ENSMUSG00000068798	RAS-related protein-1a	44.3362	38.2627	39.3934	43.4474
Gpc1	ENSMUSG00000034220	glypican 1	44.2983	85.8211	80.4532	88.5587
Hprt	ENSMUSG00000025630	hypoxanthine guanine phosphoribosyl transferase	44.1953	45.9775	63.1527	53.8911
Copz2	ENSMUSG00000018672	coatomer protein complex, subunit zeta 2	44.1723	34.1924	42.1327	40.8569
Tmbim6	ENSMUSG00000023010	transmembrane BAX inhibitor motif containing 6	44.1619	48.3179	51.0754	58.8185
Pdcd4	ENSMUSG00000024975	programmed cell death 4	44.1507	32.0655	31.4485	52.241
3632451O06Rik	ENSMUSG00000036242	RIKEN cDNA 3632451O06 gene	44.1182	32.5206	22.4322	31.2168
Polr2m	ENSMUSG00000032199	polymerase (RNA) II (DNA directed) polypeptide M	44.0315	46.5978	53.5803	46.0961
Glrx3	ENSMUSG00000031068	glutaredoxin 3	44.021	41.5083	48.4555	50.8876
Slc3a2	ENSMUSG00000010095	solute carrier family 3 (activators of dibasic and neutral amino acid transport), member 2	43.9062	84.1628	57.0667	39.8479
Ddx6	ENSMUSG00000032097	DEAD (Asp-Glu-Ala-Asp) box polypeptide 6	43.8948	45.7991	46.6516	53.341
Cwc15	ENSMUSG00000004096	CWC15 homolog (S. cerevisiae)	43.8321	38.8135	52.8745	58.9411
Ywhab	ENSMUSG00000018326	tyrosine 3-monooxygenase/tryptophan 5-monooxygenase activation protein, beta polypeptide	43.8186	45.7611	59.295	53.2702
Gns	ENSMUSG00000034707	glucosamine (N-acetyl)-6-sulfatase	43.7346	40.0641	49.2375	60.5976
Bag1	ENSMUSG00000028416	BCL2-associated athanogene 1	43.7177	33.6284	48.0792	53.417
Ormdl3	ENSMUSG00000038150	ORM1-like 3 (S. cerevisiae)	43.6905	51.9752	48.3379	42.134
Ifitm3	ENSMUSG00000025492	interferon induced transmembrane protein 3	43.6084	42.8958	64.7871	73.423
Rabac1	ENSMUSG00000003380	Rab acceptor 1 (prenylated)	43.5791	64.6974	52.7659	45.7204
Phyh	ENSMUSG00000026664	phytanoyl-CoA hydroxylase	43.3009	25.1677	22.4559	36.7627
Slc39a7	ENSMUSG00000024327	solute carrier family 39 (zinc transporter), member 7	43.246	49.4058	47.5907	39.3238
Rras	ENSMUSG00000038387	Harvey rat sarcoma oncogene, subgroup R	43.2431	39.2676	45.4777	64.0183
AI597468	ENSMUSG00000060935	expressed sequence AI597468	43.2082	32.9206	34.0657	42.2538
Gm20510	ENSMUSG00000089865	predicted gene 20510	43.1996	32.9698	30.7939	42.9439
Serf2	ENSMUSG00000074884	small EDRK-rich factor 2	43.1788	43.2308	44.3626	38.9262
Cmpk1	ENSMUSG00000028719	cytidine monophosphate (UMP-CMP) kinase 1	43.1153	39.9336	43.6507	59.7004
Reep5	ENSMUSG00000005873	receptor accessory protein 5	43.0996	40.8352	48.3514	45.0541
Eif3g	ENSMUSG00000070319	eukaryotic translation initiation factor 3, subunit G	43.034	57.6208	67.1906	41.6112
Gm9000	ENSMUSG00000059751	predicted gene 9000	43.0301	39.1737	45.2111	48.0349
Hnrnpk	ENSMUSG00000021546	heterogeneous nuclear ribonucleoprotein K	42.895	41.3036	50.3349	45.308
Hax1	ENSMUSG00000027944	HCLS1 associated X-1	42.8102	41.9396	44.8327	39.2665
Eif5a	ENSMUSG00000078812	eukaryotic translation initiation factor 5A	42.6965	42.3722	59.0725	51.2457
Polr2d	ENSMUSG00000024258	polymerase (RNA) II (DNA directed) polypeptide D	42.6864	37.5306	51.1356	43.5485
Papss1	ENSMUSG00000028032	3'-phosphoadenosine 5'-phosphosulfate synthase 1	42.6546	30.4008	30.8364	43.4093
Gm6981	ENSMUSG00000079558	predicted pseudogene 6981	42.6224	38.5086	50.9529	46.401
Eprs	ENSMUSG00000026615	glutamyl-prolyl-tRNA synthetase	42.6173	52.2303	52.7814	45.7139
Ndn	ENSMUSG00000033585	necdin	42.6021	37.0177	31.0525	35.2572
Chmp2b	ENSMUSG00000004843	charged multivesicular body protein 2B	42.4543	39.2108	49.5671	58.2061
Arf4	ENSMUSG00000021877	ADP-ribosylation factor 4	42.2482	43.6045	47.0078	47.2374
Slc39a1	ENSMUSG00000052310	solute carrier family 39 (zinc transporter), member 1	42.1521	43.6816	51.5819	56.8267
Naca	ENSMUSG00000061315	nascent polypeptide-associated complex alpha polypeptide	42.1115	45.0084	52.5394	44.029
Fam101a	ENSMUSG00000037962	family with sequence similarity 101, member A	42.1047	31.7174	39.1355	36.3441
Ndufa1	ENSMUSG00000016427	NADH dehydrogenase (ubiquinone) 1 alpha subcomplex, 1	42.0049	38.4367	38.8929	42.6512
Uqcrb	ENSMUSG00000021520	ubiquinol-cytochrome c reductase binding protein	41.9685	39.2162	48.3655	60.5482
Kpnb1	ENSMUSG00000001440	karyopherin (importin) beta 1	41.9328	32.738	53.8291	43.6261
Nomo1	ENSMUSG00000030835	nodal modulator 1	41.8508	38.4475	38.9865	37.2281
Col5a2	ENSMUSG00000026042	collagen, type V, alpha 2	41.8339	82.6014	98.7027	126.871
Pgrmc1	ENSMUSG00000006373	progesterone receptor membrane component 1	41.7842	41.0746	44.5559	50.3666
Adm	ENSMUSG00000030790	adrenomedullin	41.7618	10.4242	85.5507	43.5596
Morf4l2	ENSMUSG00000031422	mortality factor 4 like 2	41.7392	37.9165	46.585	43.6761
Praf2	ENSMUSG00000031149	PRA1 domain family 2	41.7207	32.7919	30.015	36.3183
Ppp1cb	ENSMUSG00000014956	protein phosphatase 1, catalytic subunit, beta isoform	41.5918	34.9546	34.6363	50.5698
Plin2	ENSMUSG00000028494	perilipin 2	41.516	36.2965	38.8956	35.7908
Naga	ENSMUSG00000022453	N-acetyl galactosaminidase, alpha	41.4972	43.2316	32.458	30.7519
Ctsk	ENSMUSG00000028111	cathepsin K	41.4909	54.6944	87.7906	125.149
Loxl3	ENSMUSG00000000693	lysyl oxidase-like 3	41.4823	22.0206	25.8018	25.6096
Wif1	ENSMUSG00000020218	Wnt inhibitory factor 1	41.3791	24.3469	20.5307	23.7938
Fstl1	ENSMUSG00000022816	follistatin-like 1	41.3504	46.7242	65.918	103.578
Eif4h	ENSMUSG00000040731	eukaryotic translation initiation factor 4H	41.3047	51.3642	51.5381	46.8533
Derl1	ENSMUSG00000022365	Der1-like domain family, member 1	41.2932	49.618	50.7996	47.3253
Calm3	ENSMUSG00000019370	calmodulin 3	41.2521	41.95	42.57	50.1822
Gde1	ENSMUSG00000033917	glycerophosphodiester phosphodiesterase 1	41.1205	34.8487	42.3169	43.5545
Prpf19	ENSMUSG00000024735	PRP19/PSO4 pre-mRNA processing factor 19 homolog (S. cerevisiae)	40.9787	39.7334	51.623	44.8121
D10Wsu52e	ENSMUSG00000001783	DNA segment, Chr 10, Wayne State University 52, expressed	40.9626	40.4514	53.0226	42.5745
Apoa1bp	ENSMUSG00000028070	apolipoprotein A-I binding protein	40.9092	34.2519	44.2887	48.1566
Hcfc1r1	ENSMUSG00000023904	host cell factor C1 regulator 1 (XPO1-dependent)	40.8805	48.7678	47.3088	55.4786
Btg3	ENSMUSG00000022863	B-cell translocation gene 3	40.8712	42.3083	40.91	39.089
Tmsb4x	ENSMUSG00000049775	thymosin, beta 4, X chromosome	40.689	85.9986	150.867	196.385
Nqo1	ENSMUSG00000003849	NAD(P)H dehydrogenase, quinone 1	40.6234	15.4762	16.7148	21.6282
Pttg1ip	ENSMUSG00000009291	pituitary tumor-transforming 1 interacting protein	40.5747	43.4872	50.2513	55.7634
Mrps16	ENSMUSG00000049960	mitochondrial ribosomal protein S16	40.5174	44.1348	50.933	56.8524
Vegfa	ENSMUSG00000023951	vascular endothelial growth factor A	40.5054	21.3479	53.5604	24.4958
H3f3b	ENSMUSG00000016559	H3 histone, family 3B	40.5028	78.545	70.5013	87.9227
Nenf	ENSMUSG00000037499	neuron derived neurotrophic factor	40.5016	50.4768	52.1291	47.9977
Cox6a1	ENSMUSG00000041697	cytochrome c oxidase, subunit VI a, polypeptide 1	40.4583	59.0435	59.5309	54.1445
Ywhaz	ENSMUSG00000022285	tyrosine 3-monooxygenase/tryptophan 5-monooxygenase activation protein, zeta polypeptide	40.442	48.236	61.4924	54.1184
Clic1	ENSMUSG00000007041	chloride intracellular channel 1	40.3322	35.2188	55.0602	61.7287
Cct5	ENSMUSG00000022234	chaperonin containing Tcp1, subunit 5 (epsilon)	40.2456	34.6277	50.8294	39.5156
Pygl	ENSMUSG00000021069	liver glycogen phosphorylase	40.1531	25.009	27.5527	45.135
Gm20521	ENSMUSG00000092232	predicted gene 20521	40.1301	22.807	39.0624	26.2192
Cnbp	ENSMUSG00000030057	cellular nucleic acid binding protein	40.1157	47.6624	58.0632	45.4166
Psmd8	ENSMUSG00000030591	proteasome (prosome, macropain) 26S subunit, non-ATPase, 8	39.9678	46.5044	69.492	61.7432
Vps35	ENSMUSG00000031696	vacuolar protein sorting 35	39.9501	37.9245	47.4033	57.9721
Tmx1	ENSMUSG00000021072	thioredoxin-related transmembrane protein 1	39.8681	38.3683	39.3281	48.7858
Nedd8	ENSMUSG00000010376	neural precursor cell expressed, developmentally down-regulated gene 8	39.7534	35.8826	44.1605	47.8812
Polr2g	ENSMUSG00000071662	polymerase (RNA) II (DNA directed) polypeptide G	39.624	37.8153	46.907	42.9981
Glo1	ENSMUSG00000024026	glyoxalase 1	39.6173	35.8175	40.1326	43.7631
Pgcp	ENSMUSG00000039007	plasma glutamate carboxypeptidase	39.5767	42.6687	40.0784	42.1409
Gm10382	ENSMUSG00000072612	predicted gene 10382	39.5117	49.5032	46.5599	38.7588
2400001E08Rik	ENSMUSG00000030842	RIKEN cDNA 2400001E08 gene	39.4305	38.1267	49.3546	49.7393
Ran	ENSMUSG00000029430	RAN, member RAS oncogene family	39.3929	46.4061	61.8231	36.7171
Aga	ENSMUSG00000031521	aspartylglucosaminidase	39.3842	43.7247	37.1791	38.8161
Sobp	ENSMUSG00000038248	sine oculis-binding protein homolog (Drosophila)	39.3264	31.5251	20.2983	24.0718
Mlf2	ENSMUSG00000030120	myeloid leukemia factor 2	39.2645	52.7104	56.5909	43.6458
Adm2	ENSMUSG00000054136	adrenomedullin 2	39.1861	48.433	35.0924	44.9673
Mtpn	ENSMUSG00000029840	myotrophin	39.179	42.8176	54.7532	66.6412
Ryk	ENSMUSG00000032547	receptor-like tyrosine kinase	39.1194	40.2855	43.8235	43.8459
Cr1l	ENSMUSG00000016481	complement component (3b/4b) receptor 1-like	39.0964	36.4499	36.1939	42.6697
Txndc5	ENSMUSG00000038991	thioredoxin domain containing 5	39.0817	38.6744	44.6672	43.1662
Mapkapk2	ENSMUSG00000016528	MAP kinase-activated protein kinase 2	38.9721	57.1552	64.381	43.6686
Srp68	ENSMUSG00000020780	signal recognition particle 68	38.7026	35.0549	47.9811	45.9405
Lsm14a	ENSMUSG00000066568	LSM14 homolog A (SCD6, S. cerevisiae)	38.6549	44.0777	50.4884	50.4812
Ndufa8	ENSMUSG00000026895	NADH dehydrogenase (ubiquinone) 1 alpha subcomplex, 8	38.6449	40.0737	52.2779	47.618
Dars	ENSMUSG00000026356	aspartyl-tRNA synthetase	38.6201	33.8548	43.1723	45.4108
Sh3glb1	ENSMUSG00000037062	SH3-domain GRB2-like B1 (endophilin)	38.5815	33.289	40.7756	46.4022
Car3	ENSMUSG00000027559	carbonic anhydrase 3	38.537	124.381	112.829	90.9487
Rdx	ENSMUSG00000032050	radixin	38.513	40.7325	42.5298	44.6263
Cdkn1c	ENSMUSG00000037664	cyclin-dependent kinase inhibitor 1C (P57)	38.5013	43.9562	21.2903	26.4456
Ctsa	ENSMUSG00000017760	cathepsin A	38.4217	40.7655	51.3822	51.815
Sars	ENSMUSG00000068739	seryl-aminoacyl-tRNA synthetase	38.3751	40.3722	43.5325	35.8538
Cstb	ENSMUSG00000005054	cystatin B	38.3078	47.8326	61.0039	63.8996
2410015M20Rik	ENSMUSG00000049760	RIKEN cDNA 2410015M20 gene	38.2286	39.0363	44.0807	39.0871
Fam195b	ENSMUSG00000061111	family with sequence similarity 195, member B	38.1962	38.5681	38.6562	38.2462
Reck	ENSMUSG00000028476	reversion-inducing-cysteine-rich protein with kazal motifs	38.1347	36.5884	41.1406	46.2192
Zfand6	ENSMUSG00000030629	zinc finger, AN1-type domain 6	38.0797	34.8933	32.5756	56.0411
Cd151	ENSMUSG00000025510	CD151 antigen	37.9988	38.7695	38.9658	38.0115
Fam18b	ENSMUSG00000014177	family with sequence similarity 18, member B	37.9848	36.7837	37.1186	40.0363
Ube2b	ENSMUSG00000020390	ubiquitin-conjugating enzyme E2B, RAD6 homology (S. cerevisiae)	37.9466	38.4645	33.341	43.9588
Aamp	ENSMUSG00000006299	angio-associated migratory protein	37.9397	42.2553	48.2826	41.5341
S100a1	ENSMUSG00000044080	S100 calcium binding protein A1	37.9151	31.6301	33.7181	34.2529
Acbd3	ENSMUSG00000026499	acyl-Coenzyme A binding domain containing 3	37.8806	49.3131	41.1153	43.1414
Nucb1	ENSMUSG00000030824	nucleobindin 1	37.8165	38.0812	34.6076	34.3197
Sec13	ENSMUSG00000030298	SEC13 homolog (S. cerevisiae)	37.7847	43.5418	57.0898	31.2674
Supt5h	ENSMUSG00000003435	suppressor of Ty 5 homolog (S. cerevisiae)	37.5278	37.5848	45.5999	40.1319
Fads1	ENSMUSG00000010663	fatty acid desaturase 1	37.5119	33.0273	33.2629	38.1322
Arl3	ENSMUSG00000025035	ADP-ribosylation factor-like 3	37.4326	40.3367	38.0838	41.8732
Atp1b3	ENSMUSG00000032412	ATPase, Na+/K+ transporting, beta 3 polypeptide	37.4118	35.2158	48.9041	50.8482
Snx3	ENSMUSG00000019804	sorting nexin 3	37.3053	36.0219	48.182	52.4195
Yif1a	ENSMUSG00000024875	Yip1 interacting factor homolog A (S. cerevisiae)	37.1604	36.1364	35.858	34.049
Sf3b2	ENSMUSG00000024853	splicing factor 3b, subunit 2	37.1554	36.5905	41.6705	45.5697
Prrc1	ENSMUSG00000024594	proline-rich coiled-coil 1	37.1296	47.5085	39.3511	40.8078
Snrpd1	ENSMUSG00000002477	small nuclear ribonucleoprotein D1	37.0164	35.9443	44.5852	33.668
Itgb5	ENSMUSG00000022817	integrin beta 5	37.0132	40.4052	41.0694	47.0883
Prkag1	ENSMUSG00000067713	protein kinase, AMP-activated, gamma 1 non-catalytic subunit	36.9553	44.5659	42.2691	43.4462
Shmt2	ENSMUSG00000025403	serine hydroxymethyltransferase 2 (mitochondrial)	36.7755	35.2542	36.0851	31.8161
Npr2	ENSMUSG00000028469	natriuretic peptide receptor 2	36.7649	23.8186	30.4277	30.6698
St13	ENSMUSG00000022403	suppression of tumorigenicity 13	36.6962	30.492	39.9868	45.1526
Rbm5	ENSMUSG00000032580	RNA binding motif protein 5	36.6184	27.7238	31.0877	25.846
Gfpt1	ENSMUSG00000029992	glutamine fructose-6-phosphate transaminase 1	36.6106	40.5037	35.85	40.5738
2013-09-07	ENSMUSG00000001833	septin 7	36.5436	35.3284	44.8999	53.7078
Anxa8	ENSMUSG00000021950	annexin A8	36.5331	25.2189	33.7823	47.651
Rap1b	ENSMUSG00000052681	RAS related protein 1b	36.4933	51.4915	73.6947	71.9938
Panx3	ENSMUSG00000011118	pannexin 3	36.4007	38.4697	31.7654	39.4867
Mapk3	ENSMUSG00000063065	mitogen-activated protein kinase 3	36.3814	31.597	42.5237	52.5644
Tomm7	ENSMUSG00000028998	translocase of outer mitochondrial membrane 7 homolog (yeast)	36.369	33.9394	36.6625	38.3013
Cetn3	ENSMUSG00000021537	centrin 3	36.3088	31.9727	38.2645	46.7774
Sfr1	ENSMUSG00000025066	SWI5 dependent recombination repair 1	36.2673	33.9216	28.5888	36.9225
Fkbp3	ENSMUSG00000020949	FK506 binding protein 3	36.2668	29.5209	30.2488	41.3257
Aimp1	ENSMUSG00000028029	aminoacyl tRNA synthetase complex-interacting multifunctional protein 1	36.2103	34.4713	41.7583	41.117
Mrpl42	ENSMUSG00000062981	mitochondrial ribosomal protein L42	36.1977	31.4106	36.6842	43.119
Ctsf	ENSMUSG00000083282	cathepsin F	36.192	41.1829	38.6769	41.1158
Actn4	ENSMUSG00000054808	actinin alpha 4	36.1785	45.7644	51.6592	49.1011
Ccng1	ENSMUSG00000020326	cyclin G1	36.0637	28.003	33.0147	40.6845
Fap	ENSMUSG00000000392	fibroblast activation protein	36.0155	28.0518	17.5259	16.0179
Fxr1	ENSMUSG00000027680	fragile X mental retardation gene 1, autosomal homolog	35.8329	30.8759	34.7225	37.6817
Col16a1	ENSMUSG00000040690	collagen, type XVI, alpha 1	35.8034	35.636	22.4455	22.0624
Rnh1	ENSMUSG00000038650	ribonuclease/angiogenin inhibitor 1	35.7951	32.0159	43.5949	45.0627
Sumo1	ENSMUSG00000026021	SMT3 suppressor of mif two 3 homolog 1 (yeast)	35.7729	38.3067	39.0424	44.5177
Tor1aip2	ENSMUSG00000079252	torsin A interacting protein 2	35.7548	28.7365	29.5623	33.9373
Gls	ENSMUSG00000026103	glutaminase	35.7344	21.71	21.5021	24.2081
Rab5a	ENSMUSG00000017831	RAB5A, member RAS oncogene family	35.7117	42.3638	34.6168	43.9148
Ip6k1	ENSMUSG00000032594	inositol hexaphosphate kinase 1	35.6718	35.0269	28.7027	35.8184
Tars	ENSMUSG00000022241	threonyl-tRNA synthetase	35.6578	55.2144	43.4589	25.9921
Chrdl1	ENSMUSG00000031283	chordin-like 1	35.4934	34.7681	32.5617	44.1608
Cbx3	ENSMUSG00000029836	chromobox homolog 3 (Drosophila HP1 gamma)	35.4759	26.3258	29.651	37.9759
Stx5a	ENSMUSG00000010110	syntaxin 5A	35.4516	33.3668	25.1366	34.3169
5730437N04Rik	ENSMUSG00000004945	RIKEN cDNA 5730437N04 gene	35.3731	41.2681	38.3502	37.0305
Myl12a	ENSMUSG00000024048	myosin, light chain 12A, regulatory, non-sarcomeric	35.3612	48.9419	56.5977	52.5154
Puf60	ENSMUSG00000002524	poly-U binding splicing factor 60	35.2646	36.0636	41.8218	35.6619
Hnrnpab	ENSMUSG00000020358	heterogeneous nuclear ribonucleoprotein A/B	35.264	47.9386	60.7926	33.8435
Dse	ENSMUSG00000039497	dermatan sulfate epimerase	35.2567	35.8172	42.0518	44.5437
Maz	ENSMUSG00000030678	MYC-associated zinc finger protein (purine-binding transcription factor)	35.2459	20.6711	30.0619	29.0087
Psmb4	ENSMUSG00000005779	proteasome (prosome, macropain) subunit, beta type 4	35.2194	34.237	41.2242	37.0954
Tcea1	ENSMUSG00000033813	transcription elongation factor A (SII) 1	35.1945	40.9322	51.9899	42.7933
Tmem98	ENSMUSG00000035413	transmembrane protein 98	35.1333	26.4142	21.2902	22.9053
Arl2bp	ENSMUSG00000031776	ADP-ribosylation factor-like 2 binding protein	35.0975	46.1864	51.1808	33.034
Ssr1	ENSMUSG00000021427	signal sequence receptor, alpha	35.0612	34.8125	37.1141	35.187
Ahsa1	ENSMUSG00000021037	AHA1, activator of heat shock protein ATPase homolog 1 (yeast)	35.0354	31.1044	38.9708	38.8447
Calm1	ENSMUSG00000001175	calmodulin 1	35.029	34.1645	47.8937	52.0236
Dhx15	ENSMUSG00000029169	DEAH (Asp-Glu-Ala-His) box polypeptide 15	34.9121	38.2018	49.9611	36.1175
Hmgn1	ENSMUSG00000040681	high mobility group nucleosomal binding domain 1	34.882	31.4126	37.1623	39.5985
Cox5b	ENSMUSG00000061518	cytochrome c oxidase, subunit Vb	34.8235	32.5505	41.9772	41.708
1110002B05Rik	ENSMUSG00000044408	RIKEN cDNA 1110002B05 gene	34.8224	31.1384	38.5448	42.5461
Cab39	ENSMUSG00000036707	calcium binding protein 39	34.7786	33.5396	33.7677	34.3612
Ugp2	ENSMUSG00000001891	UDP-glucose pyrophosphorylase 2	34.7099	29.9546	36.9309	48.071
Zc3h11a	ENSMUSG00000026464	zinc finger CCCH type containing 11A	34.7054	37.6889	33.3864	34.4285
Uba1	ENSMUSG00000001924	ubiquitin-like modifier activating enzyme 1	34.6429	33.37	42.1658	38.2165
Lnpep	ENSMUSG00000023845	leucyl/cystinyl aminopeptidase	34.5612	32.7317	28.7065	35.1281
Eif3m	ENSMUSG00000027170	eukaryotic translation initiation factor 3, subunit M	34.5403	32.6719	41.0254	34.5616
Pfdn5	ENSMUSG00000001289	prefoldin 5	34.4818	37.5924	47.3923	41.232
2700089E24Rik	ENSMUSG00000072704	RIKEN cDNA 2700089E24 gene	34.47	45.8975	40.2923	43.8631
Tspyl1	ENSMUSG00000047514	testis-specific protein, Y-encoded-like 1	34.4499	33.1146	32.8275	41.6195
Atxn7l3b	ENSMUSG00000074748	ataxin 7-like 3B	34.4296	41.9229	40.7109	38.649
Atp2a2	ENSMUSG00000029467	ATPase, Ca++ transporting, cardiac muscle, slow twitch 2	34.4082	44.1514	45.5177	31.6602
Alkbh5	ENSMUSG00000042650	alkB, alkylation repair homolog 5 (E. coli)	34.3984	26.8723	43.455	34.0517
Pcolce	ENSMUSG00000029718	procollagen C-endopeptidase enhancer protein	34.3969	53.9613	48.1367	45.9522
Timm8b	ENSMUSG00000039016	translocase of inner mitochondrial membrane 8 homolog b (yeast)	34.1868	35.0493	43.3	33.7012
Gja1	ENSMUSG00000050953	gap junction protein, alpha 1	34.1537	45.4326	62.9716	62.2949
Hnrnpul2	ENSMUSG00000071659	heterogeneous nuclear ribonucleoprotein U-like 2	34.1464	34.2916	37.5363	36.7653
Atp5k	ENSMUSG00000050856	ATP synthase, H+ transporting, mitochondrial F1F0 complex, subunit e	34.1344	33.1122	40.4457	48.0887
Stip1	ENSMUSG00000024966	stress-induced phosphoprotein 1	34.12	28.9651	48.2761	38.8013
Cdc16	ENSMUSG00000038416	CDC16 cell division cycle 16 homolog (S. cerevisiae)	34.0436	32.3102	34.3211	33.6841
Itga10	ENSMUSG00000090210	integrin, alpha 10	34.0388	18.9812	16.9375	17.7889
Grn	ENSMUSG00000034708	granulin	34.0146	36.7736	49.0288	51.3468
Sec22b	ENSMUSG00000027879	SEC22 vesicle trafficking protein homolog B (S. cerevisiae)	33.9872	34.7207	32.7854	37.6625
Herpud1	ENSMUSG00000031770	homocysteine-inducible, endoplasmic reticulum stress-inducible, ubiquitin-like domain member 1	33.9548	72.8247	33.9796	42.8426
Psma6	ENSMUSG00000021024	proteasome (prosome, macropain) subunit, alpha type 6	33.9426	33.0895	44.66	47.1495
Tnnt3	ENSMUSG00000061723	troponin T3, skeletal, fast	33.883	17.3221	15.9991	17.2472
Kdelr1	ENSMUSG00000002778	KDEL (Lys-Asp-Glu-Leu) endoplasmic reticulum protein retention receptor 1	33.8685	28.2259	32.098	33.8013
Emp3	ENSMUSG00000040212	epithelial membrane protein 3	33.85	34.9835	43.9948	46.5336
Csda	ENSMUSG00000030189	cold shock domain protein A	33.8436	37.5806	46.183	36.0246
Ndufb3	ENSMUSG00000026032	NADH dehydrogenase (ubiquinone) 1 beta subcomplex 3	33.8089	28.2029	33.6574	31.3329
Slc43a3	ENSMUSG00000027074	solute carrier family 43, member 3	33.732	27.9248	28.563	22.3097
Nxf1	ENSMUSG00000010097	nuclear RNA export factor 1 homolog (S. cerevisiae)	33.6255	23.8144	30.2369	25.3619
Ogt	ENSMUSG00000034160	O-linked N-acetylglucosamine (GlcNAc) transferase (UDP-N-acetylglucosamine:polypeptide-N-acetylglucosaminyl transferase)	33.599	8.80985	17.5525	14.4258
Ssb	ENSMUSG00000068882	Sjogren syndrome antigen B	33.5285	33.4293	41.1219	33.1003
Ecm2	ENSMUSG00000043631	extracellular matrix protein 2, female organ and adipocyte specific	33.509	22.0804	17.834	28.1574
Edil3	ENSMUSG00000034488	EGF-like repeats and discoidin I-like domains 3	33.4532	30.1394	22.1987	27.8145
Rhoc	ENSMUSG00000002233	ras homolog gene family, member C	33.3734	32.7302	43.0682	41.9867
Snx6	ENSMUSG00000005656	sorting nexin 6	33.3373	32.8628	39.1849	49.7667
Eif5	ENSMUSG00000021282	eukaryotic translation initiation factor 5	33.334	30.5949	38.0329	43.7648
Ptx3	ENSMUSG00000027832	pentraxin related gene	33.3059	46.2194	84.241	101.809
Creld2	ENSMUSG00000023272	cysteine-rich with EGF-like domains 2	33.2517	38.3467	36.4421	38.1626
Tsn	ENSMUSG00000026374	translin	33.242	36.1376	41.9107	47.4346
Sesn3	ENSMUSG00000032009	sestrin 3	33.182	33.119	30.3581	55.0733
C1ra	ENSMUSG00000055172	complement component 1, r subcomponent A	33.1328	29.502	37.3908	41.17
Snx2	ENSMUSG00000034484	sorting nexin 2	33.1227	38.0484	53.7635	67.3196
Plcd1	ENSMUSG00000010660	phospholipase C, delta 1	33.1043	31.7668	26.6991	23.5617
Txndc17	ENSMUSG00000020803	thioredoxin domain containing 17	33.0722	31.4396	39.9681	39.3944
Ube2z	ENSMUSG00000014349	ubiquitin-conjugating enzyme E2Z (putative)	33.0421	30.1683	42.4163	37.2438
Anxa7	ENSMUSG00000021814	annexin A7	33.0085	30.0417	40.1058	52.7457
Pfkp	ENSMUSG00000021196	phosphofructokinase, platelet	33.0019	20.2313	31.7553	39.6624
Tsnax	ENSMUSG00000056820	translin-associated factor X	32.9683	30.3254	44.2444	35.0177
Dhrs7	ENSMUSG00000021094	dehydrogenase/reductase (SDR family) member 7	32.9604	28.7562	29.3383	41.8387
C3	ENSMUSG00000024164	complement component 3	32.933	17.2009	14.8598	17.7674
Tmem176b	ENSMUSG00000029810	transmembrane protein 176B	32.8964	23.4359	24.3558	31.9945
Sqstm1	ENSMUSG00000015837	sequestosome 1	32.8877	35.0135	42.8313	48.9112
Mest	ENSMUSG00000051855	mesoderm specific transcript	32.8737	34.0873	45.1575	51.5647
Tenc1	ENSMUSG00000037003	tensin like C1 domain-containing phosphatase	32.8532	30.0114	22.8707	25.2033
Psma5	ENSMUSG00000068749	proteasome (prosome, macropain) subunit, alpha type 5	32.8152	28.5489	34.0943	34.6368
Egln3	ENSMUSG00000035105	EGL nine homolog 3 (C. elegans)	32.7067	16.8151	61.9058	79.9473
Hmgb1	ENSMUSG00000066551	high mobility group box 1	32.6833	31.0141	41.4793	39.9987
Sarnp	ENSMUSG00000078427	SAP domain containing ribonucleoprotein	32.6634	29.4218	35.3256	37.6229
Lonp1	ENSMUSG00000041168	lon peptidase 1, mitochondrial	32.6607	30.0643	42.9913	38.4555
Lars	ENSMUSG00000024493	leucyl-tRNA synthetase	32.5648	33.2349	40.7625	24.7108
Ddx50	ENSMUSG00000020076	DEAD (Asp-Glu-Ala-Asp) box polypeptide 50	32.5301	27.9142	30.6432	33.9429
Ankrd28	ENSMUSG00000014496	ankyrin repeat domain 28	32.5078	26.8231	23.0916	31.377
Cdc37	ENSMUSG00000019471	cell division cycle 37 homolog (S. cerevisiae)	32.3702	35.4408	35.5577	34.2491
Dynlt3	ENSMUSG00000031176	dynein light chain Tctex-type 3	32.3248	29.1128	34.4642	47.2565
Ak4	ENSMUSG00000028527	adenylate kinase 4	32.3139	22.4373	37.0273	31.7516
Paip2	ENSMUSG00000037058	polyadenylate-binding protein-interacting protein 2	32.2817	22.9295	23.5978	36.03
Elp3	ENSMUSG00000022031	elongation protein 3 homolog (S. cerevisiae)	32.2795	31.4264	37.8942	38.5855
2610018G03Rik	ENSMUSG00000031112	RIKEN cDNA 2610018G03 gene	32.2288	15.0087	18.5132	22.2052
Snw1	ENSMUSG00000021039	SNW domain containing 1	32.2165	31.5736	34.0353	42.5386
Crlf3	ENSMUSG00000017561	cytokine receptor-like factor 3	32.1916	23.6301	31.9873	23.6311
Wls	ENSMUSG00000028173	wntless homolog (Drosophila)	32.1721	29.5558	35.9156	54.9516
Mdh1	ENSMUSG00000020321	malate dehydrogenase 1, NAD (soluble)	32.157	26.8435	31.246	38.8042
Ipo5	ENSMUSG00000030662	importin 5	32.1132	29.1262	46.2547	34.1279
Nono	ENSMUSG00000031311	non-POU-domain-containing, octamer binding protein	32.0555	25.3036	32.5287	34.9215
Itfg1	ENSMUSG00000031703	integrin alpha FG-GAP repeat containing 1	32.0416	25.5224	26.0342	31.3784
Copz1	ENSMUSG00000060992	coatomer protein complex, subunit zeta 1	31.9683	28.6859	32.7829	35.5045
Srrm2	ENSMUSG00000039218	serine/arginine repetitive matrix 2	31.9464	34.4368	34.1929	30.3248
Slc35f5	ENSMUSG00000026342	solute carrier family 35, member F5	31.9368	26.6666	30.3778	29.9454
Txndc12	ENSMUSG00000028567	thioredoxin domain containing 12 (endoplasmic reticulum)	31.9349	25.4546	30.4356	35.4428
Nrk	ENSMUSG00000052854	Nik related kinase	31.8886	23.2148	13.5025	14.3339
Anp32a	ENSMUSG00000032249	acidic (leucine-rich) nuclear phosphoprotein 32 family, member A	31.8854	23.3208	30.4424	44.0026
Hnrnpul1	ENSMUSG00000040725	heterogeneous nuclear ribonucleoprotein U-like 1	31.8841	31.9518	34.7388	41.3635
Cited2	ENSMUSG00000039910	Cbp/p300-interacting transactivator, with Glu/Asp-rich carboxy-terminal domain, 2	31.8812	17.7616	29.4191	38.3505
Ddit4	ENSMUSG00000020108	DNA-damage-inducible transcript 4	31.8589	25.6504	42.8586	31.2096
Tmem147	ENSMUSG00000006315	transmembrane protein 147	31.8131	30.2661	39.1927	34.5347
Sar1b	ENSMUSG00000020386	SAR1 gene homolog B (S. cerevisiae)	31.803	31.4356	39.0246	31.4656
Idh1	ENSMUSG00000025950	isocitrate dehydrogenase 1 (NADP+), soluble	31.7823	27.2765	26.7875	32.372
Ndufa9	ENSMUSG00000000399	NADH dehydrogenase (ubiquinone) 1 alpha subcomplex, 9	31.7663	28.1018	40.2607	42.0767
Snx4	ENSMUSG00000022808	sorting nexin 4	31.746	32.3131	39.0861	41.742
Phf10	ENSMUSG00000023883	PHD finger protein 10	31.7444	35.9437	38.8652	30.0399
Ppp3r1	ENSMUSG00000033953	protein phosphatase 3, regulatory subunit B, alpha isoform (calcineurin B, type I)	31.7392	31.4112	38.3327	40.2762
Fermt2	ENSMUSG00000037712	fermitin family homolog 2 (Drosophila)	31.7308	40.8424	35.2527	44.6071
Car9	ENSMUSG00000028463	carbonic anhydrase 9	31.72	23.3637	34.188	44.9322
Krtcap2	ENSMUSG00000042747	keratinocyte associated protein 2	31.6982	47.4095	35.4422	35.3372
Senp6	ENSMUSG00000034252	SUMO/sentrin specific peptidase 6	31.5797	28.3509	26.7337	28.1044
9530068E07Rik	ENSMUSG00000036275	RIKEN cDNA 9530068E07 gene	31.5691	29.3098	29.5123	34.8955
Sh3bgrl	ENSMUSG00000031246	SH3-binding domain glutamic acid-rich protein like	31.5437	35.6497	43.8967	69.5325
Dab2	ENSMUSG00000022150	disabled homolog 2 (Drosophila)	31.5094	31.1075	31.1908	43.3518
Ipo7	ENSMUSG00000066232	importin 7	31.4947	35.7417	46.5183	31.7848
Klk8	ENSMUSG00000064023	kallikrein related-peptidase 8	31.4728	16.3397	13.4783	11.7173
Atp5c1	ENSMUSG00000025781	ATP synthase, H+ transporting, mitochondrial F1 complex, gamma polypeptide 1	31.4671	29.1447	31.0905	34.816
Slc48a1	ENSMUSG00000081534	solute carrier family 48 (heme transporter), member 1	31.4238	30.7929	47.8374	48.0959
Frs2	ENSMUSG00000020170	fibroblast growth factor receptor substrate 2	31.4157	25.2556	19.8916	26.6378
Mbnl1	ENSMUSG00000027763	muscleblind-like 1 (Drosophila)	31.41	25.2892	21.3047	30.7463
Pdrg1	ENSMUSG00000027472	p53 and DNA damage regulated 1	31.3546	24.0572	26.5092	19.9445
Arf2	ENSMUSG00000062421	ADP-ribosylation factor 2	31.3413	57.6898	54.0027	30.873
Nudt21	ENSMUSG00000031754	nudix (nucleoside diphosphate linked moiety X)-type motif 21	31.318	26.4401	28.5204	33.498
Chmp5	ENSMUSG00000028419	charged multivesicular body protein 5	31.2735	27.7705	33.7391	43.6972
Ptp4a2	ENSMUSG00000028788	protein tyrosine phosphatase 4a2	31.2731	28.0342	33.4379	36.5662
Arfgap3	ENSMUSG00000054277	ADP-ribosylation factor GTPase activating protein 3	31.2662	29.7921	31.1725	36.0879
Pgrmc2	ENSMUSG00000049940	progesterone receptor membrane component 2	31.2177	29.1064	32.2357	38.9881
Atp5o	ENSMUSG00000022956	ATP synthase, H+ transporting, mitochondrial F1 complex, O subunit	31.1936	28.7692	34.1851	32.669
2810407C02Rik	ENSMUSG00000075700	RIKEN cDNA 2810407C02 gene	31.1562	34.7082	40.5458	37.4609
Etf1	ENSMUSG00000024360	eukaryotic translation termination factor 1	31.1147	52.9595	53.3889	35.305
Arpc5	ENSMUSG00000008475	actin related protein 2/3 complex, subunit 5	31.1141	33.6795	39.9111	44.2384
C1rb	ENSMUSG00000092005	complement component 1, r subcomponent B	31.0739	26.4978	35.8458	38.8188
Iars	ENSMUSG00000037851	isoleucine-tRNA synthetase	31.0645	37.9407	38.1073	29.6892
Nek9	ENSMUSG00000034290	NIMA (never in mitosis gene a)-related expressed kinase 9	31.0074	28.4198	33.8844	39.7929
Rplp2	ENSMUSG00000025508	ribosomal protein, large P2	30.8333	89.4679	40.1256	38.1563
Xpot	ENSMUSG00000034667	exportin, tRNA (nuclear export receptor for tRNAs)	30.7817	44.4643	48.6105	29.9197
Ifi27l1	ENSMUSG00000064215	interferon, alpha-inducible protein 27 like 1	30.7754	20.598	24.3935	27.2727
Ubxn1	ENSMUSG00000071655	UBX domain protein 1	30.7543	30.8552	40.2321	38.1122
Gpc6	ENSMUSG00000058571	glypican 6	30.7178	25.0973	20.2709	25.0032
Gm20431	ENSMUSG00000089739	predicted gene 20431	30.6958	35.3523	44.6522	40.0976
Cox5a	ENSMUSG00000000088	cytochrome c oxidase, subunit Va	30.6916	36.4952	47.5754	46.9281
Cdk2ap1	ENSMUSG00000029394	CDK2 (cyclin-dependent kinase 2)-associated protein 1	30.6832	23.5711	34.5707	19.8328
Ahnak	ENSMUSG00000069833	AHNAK nucleoprotein (desmoyokin)	30.6803	37.8825	43.9678	46.1852
Htra1	ENSMUSG00000006205	HtrA serine peptidase 1	30.6127	41.4221	55.5332	70.6536
Pck2	ENSMUSG00000040618	phosphoenolpyruvate carboxykinase 2 (mitochondrial)	30.6119	35.3779	22.0333	24.9118
Rnf4	ENSMUSG00000029110	ring finger protein 4	30.6112	40.6257	45.2324	37.7063
Rbm17	ENSMUSG00000037197	RNA binding motif protein 17	30.5897	26.6635	31.8613	27.9202
S100a10	ENSMUSG00000041959	S100 calcium binding protein A10 (calpactin)	30.5534	28.1685	39.6452	46.4087
Fdps	ENSMUSG00000059743	farnesyl diphosphate synthetase	30.5009	31.2759	36.9344	38.3858
Psmc6	ENSMUSG00000021832	proteasome (prosome, macropain) 26S subunit, ATPase, 6	30.3945	31.617	35.2205	36.5991
Setd7	ENSMUSG00000037111	SET domain containing (lysine methyltransferase) 7	30.3684	31.5677	28.935	30.9956
Asns	ENSMUSG00000029752	asparagine synthetase	30.3589	34.5898	31.5076	19.5985
Ubap2l	ENSMUSG00000042520	ubiquitin associated protein 2-like	30.3145	27.174	31.3692	30.6041
Rab5b	ENSMUSG00000000711	RAB5B, member RAS oncogene family	30.2635	27.7012	35.8856	45.0357
Rab1	ENSMUSG00000020149	RAB1, member RAS oncogene family	30.2032	31.9156	37.3217	38.5278
Vldlr	ENSMUSG00000024924	very low density lipoprotein receptor	30.192	24.4032	31.1247	35.5564
Mthfd2	ENSMUSG00000005667	methylenetetrahydrofolate dehydrogenase (NAD+ dependent), methenyltetrahydrofolate cyclohydrolase	30.168	51.6816	32.5639	22.1477
F13a1	ENSMUSG00000039109	coagulation factor XIII, A1 subunit	30.1576	25.5784	60.7298	72.605
Wsb1	ENSMUSG00000017677	WD repeat and SOCS box-containing 1	30.1281	16.7398	30.3096	20.091
U2af2	ENSMUSG00000030435	U2 small nuclear ribonucleoprotein auxiliary factor (U2AF) 2	30.1036	27.2643	35.9835	27.6348
Hspe1	ENSMUSG00000073676	heat shock protein 1 (chaperonin 10)	30.0281	33.0843	40.7776	29.08
Cspg4	ENSMUSG00000032911	chondroitin sulfate proteoglycan 4	30.0269	41.4512	27.9904	28.0513
D4Wsu53e	ENSMUSG00000037266	DNA segment, Chr 4, Wayne State University 53, expressed	30.0211	8.88395	21.1343	15.93
Atp5h	ENSMUSG00000034566	ATP synthase, H+ transporting, mitochondrial F0 complex, subunit d	30.0124	26.8031	33.7441	37.8029
Marveld1	ENSMUSG00000044345	MARVEL (membrane-associating) domain containing 1	30.0005	20.0046	21.1863	24.9259
Aldh18a1	ENSMUSG00000025007	aldehyde dehydrogenase 18 family, member A1	29.987	27.845	25.346	25.1944
Copa	ENSMUSG00000026553	coatomer protein complex subunit alpha	29.8845	25.1466	31.8484	32.6988
Ociad1	ENSMUSG00000029152	OCIA domain containing 1	29.8203	27.6926	29.0666	30.9743
Zc3h14	ENSMUSG00000021012	zinc finger CCCH type containing 14	29.8063	25.8109	32.322	41.2375
Lgr4	ENSMUSG00000050199	leucine-rich repeat-containing G protein-coupled receptor 4	29.7026	22.2303	18.4514	17.5252
Maea	ENSMUSG00000079562	macrophage erythroblast attacher	29.68	47.167	45.8654	37.74
Plp2	ENSMUSG00000031146	proteolipid protein 2	29.679	22.3595	29.1303	35.0366
Sdf2	ENSMUSG00000002064	stromal cell derived factor 2	29.6147	26.1819	24.4786	23.7268
Rab6a	ENSMUSG00000030704	RAB6A, member RAS oncogene family	29.5631	28.5629	36.2354	35.146
Btg1	ENSMUSG00000036478	B-cell translocation gene 1, anti-proliferative	29.5627	21.2367	31.9252	38.5056
Atp6ap1	ENSMUSG00000019087	ATPase, H+ transporting, lysosomal accessory protein 1	29.5554	26.9363	31.3956	37.3464
Gm17706	ENSMUSG00000090911	predicted gene, 17706	29.4894	21.93	21.152	33.1767
Atl3	ENSMUSG00000024759	atlastin GTPase 3	29.3649	28.5616	32.9209	39.5274
Ap2m1	ENSMUSG00000022841	adaptor protein complex AP-2, mu1	29.3592	23.0283	32.4121	34.0732
Rbpj	ENSMUSG00000039191	recombination signal binding protein for immunoglobulin kappa J region	29.3514	24.5669	38.8391	50.5664
Scfd1	ENSMUSG00000020952	Sec1 family domain containing 1	29.3507	34.0629	33.3554	38.2938
Mzt1	ENSMUSG00000033186	mitotic spindle organizing protein 1	29.3166	26.0775	27.0944	32.008
Hilpda	ENSMUSG00000043421	hypoxia inducible lipid droplet associated	29.3058	7.92108	57.1303	20.2169
Vps41	ENSMUSG00000041236	vacuolar protein sorting 41 (yeast)	29.2998	23.7136	24.8842	39.9158
Rbm7	ENSMUSG00000042396	RNA binding motif protein 7	29.2274	33.5366	36.5849	34.3051
Pnrc2	ENSMUSG00000028675	proline-rich nuclear receptor coactivator 2	29.2147	30.604	23.6101	34.4808
Rnf130	ENSMUSG00000020376	ring finger protein 130	29.196	25.7327	28.7406	30.3056
Snx5	ENSMUSG00000027423	sorting nexin 5	29.1948	22.3529	25.0729	31.2624
Gpr108	ENSMUSG00000005823	G protein-coupled receptor 108	29.1345	24.3777	28.5975	32.4907
Erh	ENSMUSG00000021131	enhancer of rudimentary homolog (Drosophila)	29.0867	28.8224	37.3172	25.3733
Degs1	ENSMUSG00000038633	degenerative spermatocyte homolog 1 (Drosophila)	29.0832	26.9192	30.0993	28.0318
Rpl7l1	ENSMUSG00000063888	ribosomal protein L7-like 1	29.01	33.0586	39.6198	28.1595
Fbxw8	ENSMUSG00000032867	F-box and WD-40 domain protein 8	28.9537	28.6078	30.4047	32.0322
Stub1	ENSMUSG00000039615	STIP1 homology and U-Box containing protein 1	28.9489	26.6066	31.8619	30.3973
Dnaja2	ENSMUSG00000031701	DnaJ (Hsp40) homolog, subfamily A, member 2	28.8873	37.8432	48.6024	37.3597
Taf9	ENSMUSG00000052293	TAF9 RNA polymerase II, TATA box binding protein (TBP)-associated factor	28.8658	36.8846	40.8646	32.1024
Rab10	ENSMUSG00000020671	RAB10, member RAS oncogene family	28.8557	35.1676	44.6139	39.3347
Flnb	ENSMUSG00000025278	filamin, beta	28.7689	29.905	35.116	26.6046
Pdia5	ENSMUSG00000022844	protein disulfide isomerase associated 5	28.6833	26.2974	26.953	25.3976
M6pr	ENSMUSG00000007458	mannose-6-phosphate receptor, cation dependent	28.6502	32.6638	38.7264	34.2744
Tmem181a	ENSMUSG00000038141	transmembrane protein 181A	28.6362	27.3103	32.1153	25.6474
Amfr	ENSMUSG00000031751	autocrine motility factor receptor	28.6225	34.7942	40.889	25.8374
Vwa1	ENSMUSG00000042116	von Willebrand factor A domain containing 1	28.6207	32.6356	34.5225	36.6275
Sdf4	ENSMUSG00000029076	stromal cell derived factor 4	28.613	31.9932	31.9482	31.9466
Ccdc115	ENSMUSG00000042111	coiled-coil domain containing 115	28.5626	31.2367	35.8215	28.1149
Kars	ENSMUSG00000031948	lysyl-tRNA synthetase	28.5401	26.6133	35.2669	35.1196
Msn	ENSMUSG00000031207	moesin	28.5278	29.9227	49.0309	55.199
Tceb1	ENSMUSG00000079658	transcription elongation factor B (SIII), polypeptide 1	28.5117	25.1957	32.7445	33.9968
Chad	ENSMUSG00000039084	chondroadherin	28.4871	35.9187	63.215	84.0387
Tab2	ENSMUSG00000015755	TGF-beta activated kinase 1/MAP3K7 binding protein 2	28.4694	24.3228	28.9997	40.1968
Dad1	ENSMUSG00000022174	defender against cell death 1	28.4615	23.4706	26.7034	23.0936
Pde4dip	ENSMUSG00000038170	phosphodiesterase 4D interacting protein (myomegalin)	28.4563	19.2907	17.7617	20.679
Bmpr1a	ENSMUSG00000021796	bone morphogenetic protein receptor, type 1A	28.4457	32.9429	31.6519	36.8683
Dcaf12	ENSMUSG00000028436	DDB1 and CUL4 associated factor 12	28.4339	25.4916	28.0047	31.1407
Sec24c	ENSMUSG00000039367	Sec24 related gene family, member C (S. cerevisiae)	28.433	28.6537	33.619	26.2756
Pdgfrl	ENSMUSG00000031595	platelet-derived growth factor receptor-like	28.4214	23.8196	19.1089	21.5792
Hbxip	ENSMUSG00000087260	hepatitis B virus x interacting protein	28.4178	27.19	29.4388	33.461
Plxnb2	ENSMUSG00000036606	plexin B2	28.3965	34.0868	31.0384	34.8812
Emp2	ENSMUSG00000022505	epithelial membrane protein 2	28.3952	27.3884	36.6844	45.6579
Uck2	ENSMUSG00000026558	uridine-cytidine kinase 2	28.3496	31.69	54.5608	31.8145
St3gal4	ENSMUSG00000032038	ST3 beta-galactoside alpha-2,3-sialyltransferase 4	28.3311	24.043	20.4169	23.019
Sort1	ENSMUSG00000068747	sortilin 1	28.3219	24.4745	16.2912	15.7274
Magoh	ENSMUSG00000028609	mago-nashi homolog, proliferation-associated (Drosophila)	28.2965	32.7784	35.5593	30.0089
Seh1l	ENSMUSG00000079614	SEH1-like (S. cerevisiae	28.2933	22.1314	34.699	38.2231
Gm17307	ENSMUSG00000091772	predicted gene, 17307	28.2709	24.0745	30.9554	32.0964
Cltc	ENSMUSG00000047126	clathrin, heavy polypeptide (Hc)	28.2398	38.1753	43.1286	43.9583
Gm20503	ENSMUSG00000092345	predicted gene 20503	28.2351	27.894	29.0294	31.7546
Dcaf6	ENSMUSG00000026571	DDB1 and CUL4 associated factor 6	28.2252	22.7191	22.6576	26.7944
Uqcrc2	ENSMUSG00000030884	ubiquinol cytochrome c reductase core protein 2	28.2212	28.6714	31.5056	33.2708
Tbc1d23	ENSMUSG00000022749	TBC1 domain family, member 23	28.1181	23.296	19.5588	33.5996
Amd1	ENSMUSG00000075232	S-adenosylmethionine decarboxylase 1	28.1074	32.6583	40.3517	20.5911
Chchd1	ENSMUSG00000063787	coiled-coil-helix-coiled-coil-helix domain containing 1	28.0738	30.7846	35.8378	31.9955
Serpinf1	ENSMUSG00000000753	serine (or cysteine) peptidase inhibitor, clade F, member 1	28.0582	52.5637	61.0213	62.0922
Lamb2	ENSMUSG00000052911	laminin, beta 2	28.0354	36.0704	25.9298	21.2415
Rnf7	ENSMUSG00000051234	ring finger protein 7	28.0279	31.3163	38.6292	36.6978
Eif4a2	ENSMUSG00000022884	eukaryotic translation initiation factor 4A2	27.9592	19.0484	24.0185	24.0293
Fads2	ENSMUSG00000024665	fatty acid desaturase 2	27.9161	20.2835	21.5231	25.4667
Nt5c3l	ENSMUSG00000017176	5'-nucleotidase, cytosolic III-like	27.9151	26.9073	23.9734	21.5064
Erp44	ENSMUSG00000028343	endoplasmic reticulum protein 44	27.9121	22.2159	22.8425	30.4745
Srsf6	ENSMUSG00000016921	serine/arginine-rich splicing factor 6	27.8943	40.6426	37.7531	30.8294
BC031181	ENSMUSG00000036299	cDNA sequence BC031181	27.8882	31.0585	31.0468	32.7582
Set	ENSMUSG00000054766	SET nuclear oncogene	27.878	26.7307	38.883	28.3183
Gm20425	ENSMUSG00000090639	predicted gene 20425	27.8751	31.2834	50.0737	45.1528
Snrnp70	ENSMUSG00000063511	small nuclear ribonucleoprotein 70 (U1)	27.8578	25.3879	27.8323	21.5571
Dag1	ENSMUSG00000039952	dystroglycan 1	27.8518	28.9033	30.197	38.4614
Copg2	ENSMUSG00000025607	coatomer protein complex, subunit gamma 2	27.8424	25.75	33.5699	43.0453
Lix1l	ENSMUSG00000049288	Lix1-like	27.8397	23.4411	24.8562	34.5985
Mfap1b	ENSMUSG00000048222	microfibrillar-associated protein 1B	27.7973	29.4469	31.9427	39.1475
Gng10	ENSMUSG00000038607	guanine nucleotide binding protein (G protein), gamma 10	27.7928	28.3255	28.6268	31.2035
Nop10	ENSMUSG00000027133	NOP10 ribonucleoprotein homolog (yeast)	27.7847	22.2292	27.8492	27.1663
Imp3	ENSMUSG00000032288	IMP3, U3 small nucleolar ribonucleoprotein, homolog (yeast)	27.779	32.6186	28.8553	29.5498
G0s2	ENSMUSG00000009633	G0/G1 switch gene 2	27.7585	68.9696	25.8712	24.0242
Mea1	ENSMUSG00000002768	male enhanced antigen 1	27.7357	28.1993	36.3045	34.0108
Glrx	ENSMUSG00000021591	glutaredoxin	27.7268	27.4091	32.789	41.973
2013-09-02	ENSMUSG00000026276	septin 2	27.6313	29.733	37.566	46.1476
Tmsb10	ENSMUSG00000079523	thymosin, beta 10	27.6306	36.0801	40.8887	50.9133
Adipor1	ENSMUSG00000026457	adiponectin receptor 1	27.627	25.6323	25.9933	25.2852
Arf3	ENSMUSG00000051853	ADP-ribosylation factor 3	27.5051	29.1086	43.9882	39.7521
Gcom1	ENSMUSG00000092137	GRINL1A complex locus	27.4735	32.6347	37.554	33.0323
D10Jhu81e	ENSMUSG00000053329	DNA segment, Chr 10, Johns Hopkins University 81 expressed	27.4702	28.4194	26.7101	36.0433
Med21	ENSMUSG00000030291	mediator complex subunit 21	27.4494	32.9235	32.0829	29.6935
Wdr38	ENSMUSG00000035295	WD repeat domain 38	27.4425	31.7039	35.234	26.1062
Etfa	ENSMUSG00000032314	electron transferring flavoprotein, alpha polypeptide	27.4313	27.875	31.3605	35.0969
Cnn2	ENSMUSG00000004665	calponin 2	27.4274	92.3701	66.2106	53.4357
Plod3	ENSMUSG00000004846	procollagen-lysine, 2-oxoglutarate 5-dioxygenase 3	27.4208	24.903	27.2714	26.4555
Ppp1r1b	ENSMUSG00000061718	protein phosphatase 1, regulatory (inhibitor) subunit 1B	27.4048	17.1178	14.4358	19.7769
Ccny	ENSMUSG00000024286	cyclin Y	27.4036	24.4151	28.7696	31.1745
Slc27a6	ENSMUSG00000024600	solute carrier family 27 (fatty acid transporter), member 6	27.3789	13.5657	7.01232	11.5587
Actn1	ENSMUSG00000015143	actinin, alpha 1	27.2957	44.0884	54.8973	48.7122
Cs	ENSMUSG00000005683	citrate synthase	27.2919	32.1593	39.5463	33.3962
Dnajc10	ENSMUSG00000027006	DnaJ (Hsp40) homolog, subfamily C, member 10	27.2904	26.6546	31.111	37.2196
Psmd2	ENSMUSG00000006998	proteasome (prosome, macropain) 26S subunit, non-ATPase, 2	27.2772	25.7945	34.4452	32.3895
Tm2d2	ENSMUSG00000031556	TM2 domain containing 2	27.1851	35.1598	32.7728	24.9859
Akt1	ENSMUSG00000001729	thymoma viral proto-oncogene 1	27.184	28.2578	32.0453	19.9214
Vps28	ENSMUSG00000062381	vacuolar protein sorting 28 (yeast)	27.1801	24.048	30.839	34.8289
Ssrp1	ENSMUSG00000027067	structure specific recognition protein 1	27.1712	21.3767	30.215	31.7302
Soat1	ENSMUSG00000026600	sterol O-acyltransferase 1	27.1428	19.4002	27.7713	30.7652
Ankrd46	ENSMUSG00000048307	ankyrin repeat domain 46	27.1356	24.8023	29.0374	30.6478
Gstm5	ENSMUSG00000004032	glutathione S-transferase, mu 5	27.0935	27.8318	26.3555	31.3379
Bhlhe40	ENSMUSG00000030103	basic helix-loop-helix family, member e40	27.0367	21.4596	57.6031	43.2704
Rock2	ENSMUSG00000020580	Rho-associated coiled-coil containing protein kinase 2	27.0328	37.7036	37.13	35.3654
Capza1	ENSMUSG00000070372	capping protein (actin filament) muscle Z-line, alpha 1	27.0218	24.7365	31.3915	33.6786
Spcs1	ENSMUSG00000021917	signal peptidase complex subunit 1 homolog (S. cerevisiae)	26.9891	23.3688	25.0904	27.8545
Sh3gl1	ENSMUSG00000003200	SH3-domain GRB2-like 1	26.9804	36.7535	32.135	31.1318
Hnrnpa0	ENSMUSG00000007836	heterogeneous nuclear ribonucleoprotein A0	26.9763	38.1279	36.1833	29.6522
Ppme1	ENSMUSG00000030718	protein phosphatase methylesterase 1	26.9667	18.8002	31.8872	34.4096
Klf6	ENSMUSG00000000078	Kruppel-like factor 6	26.9623	29.7787	36.2549	38.7438
Pfkfb3	ENSMUSG00000026773	6-phosphofructo-2-kinase/fructose-2,6-biphosphatase 3	26.9493	14.5024	39.7235	20.3529
1810022K09Rik	ENSMUSG00000078784	RIKEN cDNA 1810022K09 gene	26.9461	27.6079	35.0857	34.1769
Lgmn	ENSMUSG00000021190	legumain	26.9454	40.0754	60.6746	57.3442
Pdha1	ENSMUSG00000031299	pyruvate dehydrogenase E1 alpha 1	26.9141	31.2433	35.1927	32.4604
Abce1	ENSMUSG00000058355	ATP-binding cassette, sub-family E (OABP), member 1	26.9039	34.2456	51.7962	24.574
Gm17253	ENSMUSG00000091213	predicted gene, 17253	26.8658	21.8467	32.067	25.3882
Sfpq	ENSMUSG00000028820	splicing factor proline/glutamine rich (polypyrimidine tract binding protein associated)	26.8552	26.6596	36.6904	19.5823
Fam134a	ENSMUSG00000049339	family with sequence similarity 134, member A	26.8526	26.5626	29.1812	32.4002
Mt1	ENSMUSG00000031765	metallothionein 1	26.8455	45.2781	61.7064	45.9734
Lrrc59	ENSMUSG00000020869	leucine rich repeat containing 59	26.8426	37.87	40.1814	25.2248
Ppp2r1a	ENSMUSG00000007564	protein phosphatase 2 (formerly 2A), regulatory subunit A (PR 65), alpha isoform	26.8362	29.2383	39.2961	35.6495
Ube2d2	ENSMUSG00000091896	ubiquitin-conjugating enzyme E2D 2	26.8185	29.1793	36.8972	40.0609
Pdcl3	ENSMUSG00000026078	phosducin-like 3	26.7993	35.0414	40.9808	42.3419
Prelid2	ENSMUSG00000056671	PRELI domain containing 2	26.792	25.1403	23.8386	49.9557
S100a8	ENSMUSG00000056054	S100 calcium binding protein A8 (calgranulin A)	26.7892	0.882168	0.127208	0
Skap2	ENSMUSG00000059182	src family associated phosphoprotein 2	26.763	22.2226	27.4368	31.4414
Atp5g3	ENSMUSG00000018770	ATP synthase, H+ transporting, mitochondrial F0 complex, subunit C3 (subunit 9)	26.7416	30.3008	32.8924	30.9281
Tpp1	ENSMUSG00000030894	tripeptidyl peptidase I	26.7092	19.1812	24.7356	29.4539
Ptrf	ENSMUSG00000004044	polymerase I and transcript release factor	26.706	29.502	33.1642	32.5392
Slc44a1	ENSMUSG00000028412	solute carrier family 44, member 1	26.7018	21.4819	21.8549	31.4175
Clstn1	ENSMUSG00000039953	calsyntenin 1	26.6705	27.2031	24.9276	26.5901
Sugt1	ENSMUSG00000022024	SGT1, suppressor of G2 allele of SKP1 (S. cerevisiae)	26.6357	25.2781	31.0436	35.7646
Cybrd1	ENSMUSG00000027015	cytochrome b reductase 1	26.6224	19.3504	12.6119	15.0441
Gnl3	ENSMUSG00000042354	guanine nucleotide binding protein-like 3 (nucleolar)	26.6164	28.4506	46.0439	22.9395
Pfdn1	ENSMUSG00000024346	prefoldin 1	26.6053	29.9676	31.101	34.388
Glyr1	ENSMUSG00000022536	glyoxylate reductase 1 homolog (Arabidopsis)	26.5986	28.426	35.7648	27.8569
Lepre1	ENSMUSG00000028641	leprecan 1	26.5781	24.842	19.5454	18.3975
Ctdspl	ENSMUSG00000047409	CTD (carboxy-terminal domain, RNA polymerase II, polypeptide A) small phosphatase-like	26.5502	21.8056	20.7708	19.5067
Sec61a1	ENSMUSG00000030082	Sec61 alpha 1 subunit (S. cerevisiae)	26.5264	32.8086	32.9468	27.2237
Dhx9	ENSMUSG00000042699	DEAH (Asp-Glu-Ala-His) box polypeptide 9	26.4327	25.782	31.6437	28.413
Dcun1d5	ENSMUSG00000032002	DCN1, defective in cullin neddylation 1, domain containing 5 (S. cerevisiae)	26.4255	33.0676	40.191	29.939
Actr1a	ENSMUSG00000025228	ARP1 actin-related protein 1 homolog A, centractin alpha (yeast)	26.4175	27.8178	40.9634	30.7729
Prdx3	ENSMUSG00000024997	peroxiredoxin 3	26.4174	25.6878	30.8119	32.6621
Cap1	ENSMUSG00000028656	CAP, adenylate cyclase-associated protein 1 (yeast)	26.4039	31.1781	42.3513	48.1643
Tm9sf3	ENSMUSG00000025016	transmembrane 9 superfamily member 3	26.3952	26.181	28.9467	29.0926
Trip12	ENSMUSG00000026219	thyroid hormone receptor interactor 12	26.3599	27.4403	33.4636	30.9278
Picalm	ENSMUSG00000039361	phosphatidylinositol binding clathrin assembly protein	26.3303	36.6213	50.2041	60.5798
Fam32a	ENSMUSG00000003039	family with sequence similarity 32, member A	26.3092	26.7294	30.2717	33.6217
Qk	ENSMUSG00000062078	quaking	26.2961	24.2753	28.0845	32.6833
Ppp2cb	ENSMUSG00000009630	protein phosphatase 2 (formerly 2A), catalytic subunit, beta isoform	26.2574	31.4214	40.5617	39.5983
Ppp3ca	ENSMUSG00000028161	protein phosphatase 3, catalytic subunit, alpha isoform	26.2432	19.5968	29.6924	26.3249
C1qtnf6	ENSMUSG00000022440	C1q and tumor necrosis factor related protein 6	26.2328	21.5748	17.1343	23.9218
Txnl1	ENSMUSG00000024583	thioredoxin-like 1	26.2205	32.6072	37.7926	33.8392
Map4k4	ENSMUSG00000026074	mitogen-activated protein kinase kinase kinase kinase 4	26.1566	26.7639	37.7133	26.243
Mfap1a	ENSMUSG00000068479	microfibrillar-associated protein 1A	26.0934	27.5964	29.1836	36.2893
Chsy1	ENSMUSG00000032640	chondroitin sulfate synthase 1	26.0927	21.5782	31.7407	21.3075
Ubqln1	ENSMUSG00000005312	ubiquilin 1	26.0612	29.5068	34.4134	27.7453
Tbrg1	ENSMUSG00000011114	transforming growth factor beta regulated gene 1	26.0528	25.2552	31.5902	31.5913
Cpne8	ENSMUSG00000052560	copine VIII	25.9655	20.6936	20.3531	21.7979
Srp14	ENSMUSG00000009549	signal recognition particle 14	25.9524	26.5489	30.5301	29.1079
Prpf8	ENSMUSG00000020850	pre-mRNA processing factor 8	25.9243	32.773	37.2056	31.1531
Mbtps1	ENSMUSG00000031835	membrane-bound transcription factor peptidase, site 1	25.9207	21.093	19.0153	22.3575
Mlec	ENSMUSG00000048578	malectin	25.906	23.0648	28.1269	26.217
Eif4e	ENSMUSG00000028156	eukaryotic translation initiation factor 4E	25.9018	28.2884	38.9906	25.8684
Angptl2	ENSMUSG00000004105	angiopoietin-like 2	25.9012	16.0005	15.1298	15.2283
Ly6a	ENSMUSG00000075602	lymphocyte antigen 6 complex, locus A	25.8994	23.5045	26.4468	25.4538
Cab39l	ENSMUSG00000021981	calcium binding protein 39-like	25.8932	17.6489	17.3126	27.4242
Krcc1	ENSMUSG00000053012	lysine-rich coiled-coil 1	25.8483	20.7487	24.0622	27.6063
Mxd4	ENSMUSG00000037235	Max dimerization protein 4	25.8132	24.9271	19.3421	30.4354
Psmb2	ENSMUSG00000028837	proteasome (prosome, macropain) subunit, beta type 2	25.8121	28.7729	35.639	26.8012
Gpx4	ENSMUSG00000075706	glutathione peroxidase 4	25.8064	32.5927	38.7378	32.3321
1810006K21Rik	ENSMUSG00000036372	RIKEN cDNA 1810006K21 gene	25.7902	20.7294	22.5839	22.9882
1810046J19Rik	ENSMUSG00000002580	RIKEN cDNA 1810046J19 gene	25.7736	25.4925	27.2002	31.1862
Nudt4	ENSMUSG00000020029	nudix (nucleoside diphosphate linked moiety X)-type motif 4	25.7721	28.6375	33.8939	32.17
Acat3	ENSMUSG00000062480	acetyl-Coenzyme A acetyltransferase 3	25.7599	20.5077	27.7376	28.8893
D8Ertd738e	ENSMUSG00000019362	DNA segment, Chr 8, ERATO Doi 738, expressed	25.7534	36.534	39.9613	32.0693
Ptch1	ENSMUSG00000021466	patched homolog 1	25.753	32.5551	34.0639	24.634
Anxa11	ENSMUSG00000021866	annexin A11	25.7471	23.6293	20.5926	19.8443
Cbfb	ENSMUSG00000031885	core binding factor beta	25.6941	24.2733	30.6517	27.2347
Fam20b	ENSMUSG00000033557	family with sequence similarity 20, member B	25.6661	18.0619	20.0623	17.6515
Sdcbp	ENSMUSG00000028249	syndecan binding protein	25.6649	21.3747	27.1793	36.8266
Ykt6	ENSMUSG00000002741	YKT6 homolog (S. Cerevisiae)	25.664	39.1188	48.7351	30.6591
Eif3b	ENSMUSG00000056076	eukaryotic translation initiation factor 3, subunit B	25.6133	31.2209	44.4737	27.4356
Gm17545	ENSMUSG00000091159	predicted gene, 17545	25.564	26.1726	26.6142	27.3971
Btbd1	ENSMUSG00000025103	BTB (POZ) domain containing 1	25.5312	21.0998	30.6482	25.9304
Cox7c	ENSMUSG00000017778	cytochrome c oxidase, subunit VIIc	25.5282	28.8466	30.3755	29.0123
Galk1	ENSMUSG00000020766	galactokinase 1	25.4924	33.0271	25.0083	31.4762
Ppp4r2	ENSMUSG00000052144	protein phosphatase 4, regulatory subunit 2	25.4666	31.3269	32.4892	26.8064
Farp1	ENSMUSG00000025555	FERM, RhoGEF (Arhgef) and pleckstrin domain protein 1 (chondrocyte-derived)	25.4565	21.0646	19.6841	20.1564
Vamp3	ENSMUSG00000028955	vesicle-associated membrane protein 3	25.4281	27.847	32.293	31.872
Thyn1	ENSMUSG00000035443	thymocyte nuclear protein 1	25.4222	22.7857	31.1745	30.04
Rsc1a1	ENSMUSG00000040715	regulatory solute carrier protein, family 1, member 1	25.3891	28.0604	34.9801	30.1857
Prkar1a	ENSMUSG00000020612	protein kinase, cAMP dependent regulatory, type I, alpha	25.3647	30.7372	35.4806	32.4587
Clint1	ENSMUSG00000006169	clathrin interactor 1	25.3428	27.8416	25.6636	23.8939
Hist1h1c	ENSMUSG00000036181	histone cluster 1, H1c	25.3369	54.5958	65.6228	61.0956
Tpst1	ENSMUSG00000034118	protein-tyrosine sulfotransferase 1	25.2963	26.8272	19.0039	18.0806
Col12a1	ENSMUSG00000032332	collagen, type XII, alpha 1	25.2783	43.1367	38.9089	45.7695
Ttc35	ENSMUSG00000022337	tetratricopeptide repeat domain 35	25.2049	27.0164	32.0925	42.0058
Pfkm	ENSMUSG00000033065	phosphofructokinase, muscle	25.1795	17.5579	16.2382	22.9184
5730507C01Rik	ENSMUSG00000073197	RIKEN cDNA 5730507C01 gene	25.156	20.6996	22.7831	24.1677
Ddr2	ENSMUSG00000026674	discoidin domain receptor family, member 2	25.0893	26.4318	32.9572	21.427
Ank	ENSMUSG00000022265	progressive ankylosis	25.0886	23.1207	25.5522	23.3027
Gys1	ENSMUSG00000003865	glycogen synthase 1, muscle	25.0484	11.9001	29.5608	28.3532
Pdhb	ENSMUSG00000021748	pyruvate dehydrogenase (lipoamide) beta	25.0318	31.3604	33.134	32.9466
Chd4	ENSMUSG00000063870	chromodomain helicase DNA binding protein 4	25.0074	24.605	34.0513	24.9706
Scyl1	ENSMUSG00000024941	SCY1-like 1 (S. cerevisiae)	24.9938	29.7219	29.0598	22.7952
Gm16627	ENSMUSG00000085299	predicted gene, 16627	24.9466	21.8146	25.6558	25.8783
Sidt2	ENSMUSG00000034908	SID1 transmembrane family, member 2	24.9416	20.4604	21.9361	18.6294
Myl12b	ENSMUSG00000034868	myosin, light chain 12B, regulatory	24.938	28.1844	34.2642	33.9489
Cyc1	ENSMUSG00000022551	cytochrome c-1	24.9184	30.3193	35.7029	29.1216
Usp47	ENSMUSG00000059263	ubiquitin specific peptidase 47	24.8629	24.5815	27.8611	26.0109
Dynlrb1	ENSMUSG00000047459	dynein light chain roadblock-type 1	24.8392	22.1727	30.3852	33.1955
Lmo4	ENSMUSG00000028266	LIM domain only 4	24.756	33.3681	34.8064	33.9434
Ddx39b	ENSMUSG00000019432	DEAD (Asp-Glu-Ala-Asp) box polypeptide 39B	24.7556	19.6273	29.7364	22.2881
Hmox1	ENSMUSG00000005413	heme oxygenase (decycling) 1	24.7539	42.609	88.2859	32.5418
Nupr1	ENSMUSG00000030717	nuclear protein 1	24.7354	37.1945	42.9699	47.5414
Ensa	ENSMUSG00000038619	endosulfine alpha	24.7182	26.5863	30.5601	33.6648
Lta4h	ENSMUSG00000015889	leukotriene A4 hydrolase	24.7157	19.4485	20.7567	25.0771
Tmem106c	ENSMUSG00000052369	transmembrane protein 106C	24.7126	18.8552	19.0446	30.0281
Glt8d1	ENSMUSG00000021916	glycosyltransferase 8 domain containing 1	24.7	15.7711	16.6914	19.7325
Sspn	ENSMUSG00000030255	sarcospan	24.6928	19.9821	17.5838	27.0572
Tgfb2	ENSMUSG00000039239	transforming growth factor, beta 2	24.6893	29.4269	25.9395	34.0755
Hars	ENSMUSG00000001380	histidyl-tRNA synthetase	24.6793	25.1277	36.3641	29.3543
Gorasp2	ENSMUSG00000014959	golgi reassembly stacking protein 2	24.6599	34.7643	34.1788	25.5692
Ctage5	ENSMUSG00000021000	CTAGE family, member 5	24.6547	24.5489	24.8099	26.705
Eif4g1	ENSMUSG00000045983	eukaryotic translation initiation factor 4, gamma 1	24.6497	26.6611	39.0339	21.6922
Tmem179b	ENSMUSG00000079437	transmembrane protein 179B	24.6417	17.0977	18.9279	25.5245
Tns3	ENSMUSG00000020422	tensin 3	24.6161	28.2297	31.6415	35.0805
Dnajc7	ENSMUSG00000014195	DnaJ (Hsp40) homolog, subfamily C, member 7	24.5516	14.8129	18.3513	19.8623
Pa2g4	ENSMUSG00000025364	proliferation-associated 2G4	24.5205	20.8888	34.0725	25.4452
Apln	ENSMUSG00000037010	apelin	24.4792	15.894	44.11	41.5545
Slc25a5	ENSMUSG00000016319	solute carrier family 25 (mitochondrial carrier, adenine nucleotide translocator), member 5	24.4551	28.917	36.0846	31.768
Gpnmb	ENSMUSG00000029816	glycoprotein (transmembrane) nmb	24.4536	20.5861	48.3324	36.9729
Fam114a2	ENSMUSG00000020523	family with sequence similarity 114, member A2	24.4475	17.2943	18.477	24.4525
Atpif1	ENSMUSG00000054428	ATPase inhibitory factor 1	24.4438	25.075	27.58	28.6097
Anxa1	ENSMUSG00000024659	annexin A1	24.4418	18.215	27.5636	40.0578
Ndufs2	ENSMUSG00000013593	NADH dehydrogenase (ubiquinone) Fe-S protein 2	24.4042	23.9705	30.8323	31.6463
Hpgd	ENSMUSG00000031613	hydroxyprostaglandin dehydrogenase 15 (NAD)	24.3894	18.3919	18.2472	41.8722
Efha1	ENSMUSG00000021973	EF hand domain family A1	24.3773	23.9989	25.7882	33.8204
Nfe2l1	ENSMUSG00000038615	nuclear factor, erythroid derived 2,-like 1	24.3598	32.7006	30.553	28.0253
Arl8b	ENSMUSG00000030105	ADP-ribosylation factor-like 8B	24.3577	25.9091	31.306	34.1797
Gpx7	ENSMUSG00000028597	glutathione peroxidase 7	24.352	22.2573	18.0145	16.8236
Sae1	ENSMUSG00000052833	SUMO1 activating enzyme subunit 1	24.3452	20.5312	30.0974	23.7106
Mrpl52	ENSMUSG00000010406	mitochondrial ribosomal protein L52	24.3411	32.9094	29.0454	27.4393
Rnf187	ENSMUSG00000020496	ring finger protein 187	24.334	29.6442	35.5969	26.442
Fbl	ENSMUSG00000046865	fibrillarin	24.3057	29.1252	40.9725	22.4981
Ubr5	ENSMUSG00000037487	ubiquitin protein ligase E3 component n-recognin 5	24.3056	25.8897	32.0308	24.9907
Nap1l4	ENSMUSG00000059119	nucleosome assembly protein 1-like 4	24.2809	26.0133	33.5007	29.7442
Zfp146	ENSMUSG00000037029	zinc finger protein 146	24.262	23.7774	23.3889	19.7535
2310022B05Rik	ENSMUSG00000031983	RIKEN cDNA 2310022B05 gene	24.258	34.2405	43.1621	50.4113
Ndufv3	ENSMUSG00000024038	NADH dehydrogenase (ubiquinone) flavoprotein 3	24.2116	22.7021	31.6133	28.2904
S100a13	ENSMUSG00000042312	S100 calcium binding protein A13	24.2073	18.6522	21.2664	29.8029
Samm50	ENSMUSG00000022437	sorting and assembly machinery component 50 homolog (S. cerevisiae)	24.2058	27.4611	31.1936	32.1124
Gm17617	ENSMUSG00000091768	predicted gene, 17617	24.1961	20.1985	21.3239	20.5667
Sgta	ENSMUSG00000004937	small glutamine-rich tetratricopeptide repeat (TPR)-containing, alpha	24.1879	33.7469	27.8919	28.1375
Tagln2	ENSMUSG00000026547	transgelin 2	24.1765	27.6627	39.9054	40.0843
Metap2	ENSMUSG00000036112	methionine aminopeptidase 2	24.1718	25.8453	32.7809	30.1553
H2-K1	ENSMUSG00000061232	histocompatibility 2, K1, K region	24.1586	23.8905	29.587	34.2023
Fkbp11	ENSMUSG00000003355	FK506 binding protein 11	24.1303	34.5031	29.7299	30.5396
Tmed1	ENSMUSG00000032180	transmembrane emp24 domain containing 1	24.1158	22.3367	16.4987	16.6959
H2-D1	ENSMUSG00000073411	histocompatibility 2, D region locus 1	24.1065	32.8118	46.312	53.258
Nop58	ENSMUSG00000026020	NOP58 ribonucleoprotein homolog (yeast)	24.1057	36.5621	37.6862	20.8029
Pnrc1	ENSMUSG00000040128	proline-rich nuclear receptor coactivator 1	24.0904	10.7923	24.2053	30.0681
Atp6v1f	ENSMUSG00000004285	ATPase, H+ transporting, lysosomal V1 subunit F	24.0849	29.3199	31.0157	31.7994
Arhgef25	ENSMUSG00000019467	Rho guanine nucleotide exchange factor (GEF) 25	24.0807	18.1851	20.621	20.7579
Cbr1	ENSMUSG00000051483	carbonyl reductase 1	24.0595	22.6741	21.6995	26.434
Slc25a17	ENSMUSG00000022404	solute carrier family 25 (mitochondrial carrier, peroxisomal membrane protein), member 17	24.0361	20.7757	24.956	26.2679
Cdon	ENSMUSG00000038119	cell adhesion molecule-related/down-regulated by oncogenes	24.0351	15.9071	13.4074	15.7591
Slc7a5	ENSMUSG00000040010	solute carrier family 7 (cationic amino acid transporter, y+ system), member 5	24.01	47.183	31.5996	18.1883
Gm3435	ENSMUSG00000073455	predicted gene 3435	24.0099	17.7502	24.6972	20.6908
Bet1l	ENSMUSG00000025484	blocked early in transport 1 homolog (S. cerevisiae)-like	23.9717	31.6107	25.3722	28.7105
Gosr2	ENSMUSG00000020946	golgi SNAP receptor complex member 2	23.9651	30.9342	36.4576	30.195
Isoc1	ENSMUSG00000024601	isochorismatase domain containing 1	23.9221	22.3535	24.5129	28.9629
Rtn3	ENSMUSG00000024758	reticulon 3	23.9072	20.9261	26.1345	29.249
Slc35b2	ENSMUSG00000037089	solute carrier family 35, member B2	23.8777	20.4918	18.9791	16.7379
Csrp1	ENSMUSG00000026421	cysteine and glycine-rich protein 1	23.86	60.0979	63.7785	51.8987
Stk25	ENSMUSG00000026277	serine/threonine kinase 25 (yeast)	23.857	20.1369	25.9843	25.9076
Mcl1	ENSMUSG00000038612	myeloid cell leukemia sequence 1	23.8355	30.6423	39.497	36.5162
Slc12a4	ENSMUSG00000017765	solute carrier family 12, member 4	23.8312	27.0146	23.5934	18.1407
Rap1gds1	ENSMUSG00000028149	RAP1, GTP-GDP dissociation stimulator 1	23.7923	18.0538	30.6942	31.213
Ddx24	ENSMUSG00000041645	DEAD (Asp-Glu-Ala-Asp) box polypeptide 24	23.7733	30.6236	36.7622	26.6075
Ehd2	ENSMUSG00000074364	EH-domain containing 2	23.7492	18.6251	13.8945	15.8258
Ptgfrn	ENSMUSG00000027864	prostaglandin F2 receptor negative regulator	23.7005	27.1656	30.5341	37.379
Lrp6	ENSMUSG00000030201	low density lipoprotein receptor-related protein 6	23.6197	23.552	27.8809	24.2539
Nampt	ENSMUSG00000020572	nicotinamide phosphoribosyltransferase	23.6053	17.4715	25.385	34.7842
Tubb6	ENSMUSG00000001473	tubulin, beta 6 class V	23.5581	51.1023	46.5036	23.2581
Slc7a1	ENSMUSG00000041313	solute carrier family 7 (cationic amino acid transporter, y+ system), member 1	23.5535	47.1987	25.6086	19.2888
Tmem111	ENSMUSG00000030286	transmembrane protein 111	23.5501	23.8901	27.4627	28.0467
2610203C20Rik	ENSMUSG00000074415	RIKEN cDNA 2610203C20 gene	23.5412	6.28099	11.57	11.8904
Tex261	ENSMUSG00000014748	testis expressed gene 261	23.5314	18.9796	27.0688	27.4913
Rabggtb	ENSMUSG00000038975	RAB geranylgeranyl transferase, b subunit	23.5285	20.0064	23.7393	20.1332
1810009A15Rik	ENSMUSG00000071653	RIKEN cDNA 1810009A15 gene	23.5164	17.9072	23.4638	23.3321
Osmr	ENSMUSG00000022146	oncostatin M receptor	23.5085	29.7592	51.601	25.1285
Mpp6	ENSMUSG00000038388	membrane protein, palmitoylated 6 (MAGUK p55 subfamily member 6)	23.5082	19.3436	20.8338	19.4007
Ntan1	ENSMUSG00000022681	N-terminal Asn amidase	23.5054	21.6281	22.9113	24.7677
Dcaf8	ENSMUSG00000026554	DDB1 and CUL4 associated factor 8	23.4902	25.4497	23.5788	26.5602
Srsf5	ENSMUSG00000021134	serine/arginine-rich splicing factor 5	23.4771	28.3223	26.5636	24.9663
Cxx1b	ENSMUSG00000067924	CAAX box 1 homolog B (human)	23.4717	40.4542	35.1	31.4503
1110004F10Rik	ENSMUSG00000030663	RIKEN cDNA 1110004F10 gene	23.4708	22.8503	26.9996	28.6191
Mgea5	ENSMUSG00000025220	meningioma expressed antigen 5 (hyaluronidase)	23.4642	27.3516	27.6318	31.86
Polr2k	ENSMUSG00000045996	polymerase (RNA) II (DNA directed) polypeptide K	23.4618	21.3604	29.1355	28.6114
Cxx1a	ENSMUSG00000067925	CAAX box 1 homolog A (human)	23.4401	40.4279	34.9349	31.4695
Lrp1	ENSMUSG00000040249	low density lipoprotein receptor-related protein 1	23.416	46.077	35.4068	28.5656
Trim35	ENSMUSG00000022043	tripartite motif-containing 35	23.4138	38.7695	32.529	21.7121
Ergic1	ENSMUSG00000001576	endoplasmic reticulum-golgi intermediate compartment (ERGIC) 1	23.413	20.0431	23.2191	23.8029
Matn4	ENSMUSG00000016995	matrilin 4	23.3985	35.7446	22.5907	21.9323
Ikbip	ENSMUSG00000019975	IKBKB interacting protein	23.3883	19.1524	20.3636	25.4463
Rrp1	ENSMUSG00000061032	ribosomal RNA processing 1 homolog (S. cerevisiae)	23.3832	25.5643	35.1598	27.6844
Trip10	ENSMUSG00000019487	thyroid hormone receptor interactor 10	23.3729	16.2662	21.9682	28.1199
Mageh1	ENSMUSG00000047238	melanoma antigen, family H, 1	23.3645	26.9202	23.2723	18.7223
Zfp395	ENSMUSG00000034522	zinc finger protein 395	23.3563	12.3581	24.2894	26.2273
Lman2	ENSMUSG00000021484	lectin, mannose-binding 2	23.3251	27.4987	29.8012	26.6551
Ube2r2	ENSMUSG00000036241	ubiquitin-conjugating enzyme E2R 2	23.3242	19.0887	22.1677	24.8942
Chac1	ENSMUSG00000027313	ChaC, cation transport regulator-like 1 (E. coli)	23.311	90.1446	20.8998	18.4216
Gm17237	ENSMUSG00000090344	predicted gene, 17237	23.3062	28.0025	33.9499	31.0469
Lsm3	ENSMUSG00000090846	LSM3 homolog, U6 small nuclear RNA associated (S. cerevisiae)	23.2929	25.8607	27.7659	31.8791
Uqcrc1	ENSMUSG00000025651	ubiquinol-cytochrome c reductase core protein 1	23.2895	29.3794	34.124	29.1665
Sec61g	ENSMUSG00000078974	SEC61, gamma subunit	23.2853	21.3419	25.8771	26.0936
Papd4	ENSMUSG00000042167	PAP associated domain containing 4	23.2822	27.9664	26.8715	30.0313
Gng5	ENSMUSG00000068523	guanine nucleotide binding protein (G protein), gamma 5	23.2723	22.0731	20.6009	24.559
Cttn	ENSMUSG00000031078	cortactin	23.2642	23.9475	28.8686	26.9591
Tmem43	ENSMUSG00000030095	transmembrane protein 43	23.255	19.869	24.8854	29.0609
Aff3	ENSMUSG00000037138	AF4/FMR2 family, member 3	23.2403	19.6363	10.484	11.6285
Gtf2e2	ENSMUSG00000031585	general transcription factor II E, polypeptide 2 (beta subunit)	23.2296	15.5506	20.6707	27.0566
Ngfrap1	ENSMUSG00000046432	nerve growth factor receptor (TNFRSF16) associated protein 1	23.195	21.223	27.0741	26.0119
Tsc22d1	ENSMUSG00000022010	TSC22 domain family, member 1	23.1926	31.2969	27.4039	22.6577
Arhgdib	ENSMUSG00000030220	Rho, GDP dissociation inhibitor (GDI) beta	23.1694	15.0438	19.0722	24.3333
Pacsin2	ENSMUSG00000016664	protein kinase C and casein kinase substrate in neurons 2	23.162	24.7751	28.6918	26.34
Atp6v0e	ENSMUSG00000015575	ATPase, H+ transporting, lysosomal V0 subunit E	23.133	18.7295	20.9665	25.0939
Ptdss1	ENSMUSG00000021518	phosphatidylserine synthase 1	23.1308	23.8859	24.5411	23.2768
Mdh2	ENSMUSG00000019179	malate dehydrogenase 2, NAD (mitochondrial)	23.1156	25.5274	37.342	27.4676
0610007L01Rik	ENSMUSG00000053094	RIKEN cDNA 0610007L01 gene	23.1113	34.2021	38.0254	27.3202
Ndrg1	ENSMUSG00000005125	N-myc downstream regulated gene 1	23.1052	17.0878	29.519	46.6636
Gna12	ENSMUSG00000000149	guanine nucleotide binding protein, alpha 12	23.0994	33.8688	26.5903	24.9518
Cmtm5	ENSMUSG00000040759	CKLF-like MARVEL transmembrane domain containing 5	23.099	9.54597	4.50065	4.06263
Gmds	ENSMUSG00000038372	GDP-mannose 4, 6-dehydratase	23.0973	23.3052	23.1557	31.784
Rab1b	ENSMUSG00000024870	RAB1B, member RAS oncogene family	23.0873	28.4879	27.5583	32.6988
Atp5j2	ENSMUSG00000038690	ATP synthase, H+ transporting, mitochondrial F0 complex, subunit F2	23.0792	23.274	29.137	28.6629
Bag3	ENSMUSG00000030847	BCL2-associated athanogene 3	23.0738	33.5193	25.6031	23.1351
Ldlrad3	ENSMUSG00000048058	low density lipoprotein receptor class A domain containing 3	23.056	16.7326	13.386	17.4678
Thbs2	ENSMUSG00000023885	thrombospondin 2	23.0495	49.7862	79.2883	124.44
Ubxn4	ENSMUSG00000026353	UBX domain protein 4	23.0344	25.9977	31.7104	23.7474
Rhob	ENSMUSG00000054364	ras homolog gene family, member B	23.015	43.127	40.4516	33.4726
Ubtd2	ENSMUSG00000044949	ubiquitin domain containing 2	23.0069	22.2304	28.53	27.8541
Slc16a3	ENSMUSG00000025161	solute carrier family 16 (monocarboxylic acid transporters), member 3	22.9994	22.3127	28.8474	25.7678
Cdh11	ENSMUSG00000031673	cadherin 11	22.9946	42.4546	55.5159	78.2678
Strap	ENSMUSG00000030224	serine/threonine kinase receptor associated protein	22.9792	30.0455	42.9775	27.2863
Cd47	ENSMUSG00000055447	CD47 antigen (Rh-related antigen, integrin-associated signal transducer)	22.9621	21.7765	28.534	44.5713
Mxra8	ENSMUSG00000029070	matrix-remodelling associated 8	22.946	26.715	26.4341	39.5174
Cxcl14	ENSMUSG00000021508	chemokine (C-X-C motif) ligand 14	22.9407	40.0798	54.7031	44.2819
Cox7b	ENSMUSG00000031231	cytochrome c oxidase subunit VIIb	22.9107	20.2801	25.1903	27.553
Yme1l1	ENSMUSG00000026775	YME1-like 1 (S. cerevisiae)	22.9038	21.0814	24.8616	28.0799
Tnfrsf11b	ENSMUSG00000063727	tumor necrosis factor receptor superfamily, member 11b (osteoprotegerin)	22.8954	21.1207	16.2345	20.1422
1810037I17Rik	ENSMUSG00000054091	RIKEN cDNA 1810037I17 gene	22.8675	24.4074	24.8325	30.2504
Ccdc8	ENSMUSG00000041117	coiled-coil domain containing 8	22.8454	14.0687	20.8943	14.7892
Gbf1	ENSMUSG00000025224	golgi-specific brefeldin A-resistance factor 1	22.8376	21.3139	26.5987	18.2599
Sf3b3	ENSMUSG00000033732	splicing factor 3b, subunit 3	22.8218	20.2943	29.9156	20.121
Lyz1	ENSMUSG00000069515	lysozyme 1	22.7758	31.2788	63.5657	85.3313
Dym	ENSMUSG00000035765	dymeclin	22.7749	17.0218	16.8024	22.4267
S100a9	ENSMUSG00000056071	S100 calcium binding protein A9 (calgranulin B)	22.7692	1.02612	0.0258663	0.0337368
1810055G02Rik	ENSMUSG00000035372	RIKEN cDNA 1810055G02 gene	22.7664	29.7269	31.581	19.1712
Mars	ENSMUSG00000040354	methionine-tRNA synthetase	22.7498	21.2534	24.592	15.4
Dbi	ENSMUSG00000026385	diazepam binding inhibitor	22.7431	17.8973	19.5494	24.6896
Fut8	ENSMUSG00000021065	fucosyltransferase 8	22.7231	16.1284	15.3948	16.8034
Srp72	ENSMUSG00000036323	signal recognition particle 72	22.7134	19.9531	24.2072	25.5222
Rab28	ENSMUSG00000029128	RAB28, member RAS oncogene family	22.7005	17.8083	20.8489	24.863
Ap2b1	ENSMUSG00000035152	adaptor-related protein complex 2, beta 1 subunit	22.6755	20.2662	27.9866	28.6759
Crip2	ENSMUSG00000006356	cysteine rich protein 2	22.6543	24.002	25.7655	27.7974
Higd2a	ENSMUSG00000025868	HIG1 domain family, member 2A	22.6345	26.5313	29.8226	29.8029
Chmp4b	ENSMUSG00000038467	charged multivesicular body protein 4B	22.616	26.7489	33.0946	30.9862
Rbmxl1	ENSMUSG00000037070	RNA binding motif protein, X linked-like-1	22.6115	24.1094	32.178	18.913
Psmc5	ENSMUSG00000020708	protease (prosome, macropain) 26S subunit, ATPase 5	22.5831	28.1208	38.5026	24.356
Kctd4	ENSMUSG00000046523	potassium channel tetramerisation domain containing 4	22.5737	8.87133	7.07945	10.8202
Mthfd1l	ENSMUSG00000040675	methylenetetrahydrofolate dehydrogenase (NADP+ dependent) 1-like	22.5717	16.5612	18.652	23.6084
Gstm1	ENSMUSG00000058135	glutathione S-transferase, mu 1	22.558	24.1423	33.6182	37.8195
Tnpo2	ENSMUSG00000031691	transportin 2 (importin 3, karyopherin beta 2b)	22.5514	17.2252	23.1464	16.483
Erlin2	ENSMUSG00000031483	ER lipid raft associated 2	22.5396	19.4751	22.703	26.0208
Mpzl1	ENSMUSG00000026566	myelin protein zero-like 1	22.5211	23.8918	28.3534	25.7506
Rnf144a	ENSMUSG00000020642	ring finger protein 144A	22.5083	17.7383	16.9363	17.977
Thbs4	ENSMUSG00000021702	thrombospondin 4	22.4878	21.161	32.8282	36.0759
Oxct1	ENSMUSG00000022186	3-oxoacid CoA transferase 1	22.4434	20.8146	23.7254	24.0612
Itpripl2	ENSMUSG00000073859	inositol 1,4,5-triphosphate receptor interacting protein-like 2	22.4268	20.1826	22.6504	22.3953
Cdk4	ENSMUSG00000006728	cyclin-dependent kinase 4	22.4184	18.1261	23.9327	22.4003
Gm17687	ENSMUSG00000063910	predicted gene, 17687	22.3518	17.5002	25.6237	27.4665
Gm11007	ENSMUSG00000078890	predicted gene 11007	22.3031	16.836	23.7104	24.3189
Actr2	ENSMUSG00000020152	ARP2 actin-related protein 2 homolog (yeast)	22.2941	27.1877	35.9889	34.2263
Rarres2	ENSMUSG00000009281	retinoic acid receptor responder (tazarotene induced) 2	22.2294	22.0733	34.9681	38.5209
Ppp4c	ENSMUSG00000030697	protein phosphatase 4, catalytic subunit	22.2279	27.9477	27.2236	23.1817
Arl6ip1	ENSMUSG00000030654	ADP-ribosylation factor-like 6 interacting protein 1	22.2218	21.4371	30.9486	30.4682
Hoxc8	ENSMUSG00000001657	homeobox C8	22.2134	13.8213	14.1312	15.4488
Pycr1	ENSMUSG00000025140	pyrroline-5-carboxylate reductase 1	22.2043	16.2158	15.6046	12.725
Vbp1	ENSMUSG00000031197	von Hippel-Lindau binding protein 1	22.1657	19.7149	20.7835	26.2337
Asna1	ENSMUSG00000052456	arsA arsenite transporter, ATP-binding, homolog 1 (bacterial)	22.1458	21.8897	31.1157	27.016
Taf10	ENSMUSG00000043866	TAF10 RNA polymerase II, TATA box binding protein (TBP)-associated factor	22.1272	20.3455	26.3309	23.8945
Avpr1a	ENSMUSG00000020123	arginine vasopressin receptor 1A	22.1072	19.6156	22.416	15.8442
D17Wsu104e	ENSMUSG00000019579	DNA segment, Chr 17, Wayne State University 104, expressed	22.0923	26.0933	24.6251	21.8614
Ptges3	ENSMUSG00000071072	prostaglandin E synthase 3 (cytosolic)	22.0761	22.7506	31.9092	22.4984
Ephx1	ENSMUSG00000038776	epoxide hydrolase 1, microsomal	22.0629	17.3064	20.4891	32.9342
Cacybp	ENSMUSG00000014226	calcyclin binding protein	22.0558	22.3844	30.3748	27.6504
Bicc1	ENSMUSG00000014329	bicaudal C homolog 1 (Drosophila)	22.0556	27.7992	37.7286	41.8869
Aprt	ENSMUSG00000006589	adenine phosphoribosyl transferase	22.0221	31.3848	35.3383	30.2824
Msi2	ENSMUSG00000069769	Musashi homolog 2 (Drosophila)	22.0135	15.0895	11.2035	18.8451
Uqcrfs1	ENSMUSG00000038462	ubiquinol-cytochrome c reductase, Rieske iron-sulfur polypeptide 1	21.988	26.4532	27.9208	28.7964
2013-03-06	ENSMUSG00000039100	membrane-associated ring finger (C3HC4) 6	21.9805	25.7306	25.8164	24.6822
Bzw2	ENSMUSG00000020547	basic leucine zipper and W2 domains 2	21.9657	20.5299	30.3619	21.6215
Gstz1	ENSMUSG00000021033	glutathione transferase zeta 1 (maleylacetoacetate isomerase)	21.9633	19.3658	18.8114	21.5735
Tcta	ENSMUSG00000039461	T-cell leukemia translocation altered gene	21.9561	20.7945	21.5638	20.9714
Yipf2	ENSMUSG00000032182	Yip1 domain family, member 2	21.9455	18.2265	19.0279	18.7477
Gtf2b	ENSMUSG00000028271	general transcription factor IIB	21.9044	26.021	22.1665	28.4707
Bhlhe41	ENSMUSG00000030256	basic helix-loop-helix family, member e41	21.8381	10.9372	32.5752	24.4625
Foxo4	ENSMUSG00000042903	forkhead box O4	21.832	16.6256	12.6224	14.094
Ppa1	ENSMUSG00000020089	pyrophosphatase (inorganic) 1	21.8178	14.0677	12.7936	7.73319
Bclaf1	ENSMUSG00000037608	BCL2-associated transcription factor 1	21.7987	29.7675	29.9972	27.1573
Ube2j1	ENSMUSG00000028277	ubiquitin-conjugating enzyme E2, J1	21.7966	28.7677	28.635	27.0095
Sav1	ENSMUSG00000021067	salvador homolog 1 (Drosophila)	21.7745	19.2602	31.3251	22.4194
Magt1	ENSMUSG00000031232	magnesium transporter 1	21.7662	21.4336	25.0067	30.6619
Ilf2	ENSMUSG00000001016	interleukin enhancer binding factor 2	21.7378	22.2883	31.0117	21.291
0610009D07Rik	ENSMUSG00000037361	RIKEN cDNA 0610009D07 gene	21.7284	20.2358	26.8476	21.9563
Lxn	ENSMUSG00000047557	latexin	21.7144	19.8407	23.1867	20.7483
Sdha	ENSMUSG00000021577	succinate dehydrogenase complex, subunit A, flavoprotein (Fp)	21.6742	22.0871	28.0812	32.3983
Cops8	ENSMUSG00000034432	COP9 (constitutive photomorphogenic) homolog, subunit 8 (Arabidopsis thaliana)	21.6593	29.5255	34.3295	26.0964
Cat	ENSMUSG00000027187	catalase	21.602	21.6057	23.0775	28.2641
Rarg	ENSMUSG00000001288	retinoic acid receptor, gamma	21.5948	17.6974	16.2629	17.2827
Rcn2	ENSMUSG00000032320	reticulocalbin 2	21.5943	17.1441	17.2528	22.1449
Rab33b	ENSMUSG00000027739	RAB33B, member of RAS oncogene family	21.5897	20.3854	14.5678	17.5595
Smarcc2	ENSMUSG00000025369	SWI/SNF related, matrix associated, actin dependent regulator of chromatin, subfamily c, member 2	21.5849	16.7859	21.5269	20.6709
Tiparp	ENSMUSG00000034640	TCDD-inducible poly(ADP-ribose) polymerase	21.5781	17.2656	20.9299	23.7553
Serbp1	ENSMUSG00000036371	serpine1 mRNA binding protein 1	21.5744	25.8855	30.3622	23.2172
Prdx5	ENSMUSG00000024953	peroxiredoxin 5	21.5295	27.6345	31.8457	28.0765
Nudc	ENSMUSG00000028851	nuclear distribution gene C homolog (Aspergillus)	21.5169	25.5428	31.0988	27.9465
Ctss	ENSMUSG00000038642	cathepsin S	21.5141	20.1878	50.6879	64.0657
Sub1	ENSMUSG00000022205	SUB1 homolog (S. cerevisiae)	21.5105	18.8034	22.1122	23.3247
Spop	ENSMUSG00000057522	speckle-type POZ protein	21.4936	18.9146	19.9631	25.7536
C1qbp	ENSMUSG00000018446	complement component 1, q subcomponent binding protein	21.4726	23.1037	33.9142	22.9149
Zmat2	ENSMUSG00000001383	zinc finger, matrin type 2	21.4618	22.3544	25.4864	34.2579
Pole3	ENSMUSG00000028394	polymerase (DNA directed), epsilon 3 (p17 subunit)	21.4448	22.8776	25.4178	27.7999
Fkbp2	ENSMUSG00000056629	FK506 binding protein 2	21.4353	19.1107	21.3422	23.3995
Tbl1x	ENSMUSG00000025246	transducin (beta)-like 1 X-linked	21.428	22.4501	24.0725	24.8531
Saa3	ENSMUSG00000040026	serum amyloid A 3	21.4211	4.07035	4.83326	11.4673
Insig1	ENSMUSG00000045294	insulin induced gene 1	21.3857	38.6056	37.2045	41.5456
Ddx42	ENSMUSG00000020705	DEAD (Asp-Glu-Ala-Asp) box polypeptide 42	21.3849	24.8847	25.8912	23.7719
Bub3	ENSMUSG00000066979	budding uninhibited by benzimidazoles 3 homolog (S. cerevisiae)	21.365	28.0462	32.4457	21.7157
Grina	ENSMUSG00000022564	glutamate receptor, ionotropic, N-methyl D-aspartate-associated protein 1 (glutamate binding)	21.3631	24.6062	44.6626	40.4647
Got2	ENSMUSG00000031672	glutamate oxaloacetate transaminase 2, mitochondrial	21.3494	19.19	24.7632	25.8487
Aldh6a1	ENSMUSG00000021238	aldehyde dehydrogenase family 6, subfamily A1	21.3453	19.1252	18.8787	23.2373
Gm17430	ENSMUSG00000091285	predicted gene, 17430	21.3411	18.0062	16.4664	23.8894
Rbm3	ENSMUSG00000031167	RNA binding motif protein 3	21.307	18.0287	23.5851	26.4796
Dynll2	ENSMUSG00000020483	dynein light chain LC8-type 2	21.3033	22.594	26.0463	27.4225
Gpr125	ENSMUSG00000029090	G protein-coupled receptor 125	21.2991	17.5162	17.7403	16.6662
Ldhb	ENSMUSG00000030246	lactate dehydrogenase B	21.2896	19.3222	16.4266	20.0836
C78339	ENSMUSG00000069237	expressed sequence C78339	21.2708	21.2552	19.8912	26.9466
Atox1	ENSMUSG00000018585	ATX1 (antioxidant protein 1) homolog 1 (yeast)	21.2583	20.8658	23.8338	28.3347
Tgfb3	ENSMUSG00000021253	transforming growth factor, beta 3	21.227	22.7074	18.8955	32.2802
Man1a	ENSMUSG00000003746	mannosidase 1, alpha	21.2092	13.2494	10.8988	12.9586
Fosl2	ENSMUSG00000029135	fos-like antigen 2	21.2084	22.6991	43.3832	25.4899
Gm2007	ENSMUSG00000078888	predicted gene 2007	21.2058	15.7091	22.6562	23.2503
Fbn1	ENSMUSG00000027204	fibrillin 1	21.1744	28.4973	33.0199	31.8352
0610009O20Rik	ENSMUSG00000024442	RIKEN cDNA 0610009O20 gene	21.1533	23.0399	20.3475	18.3384
Cct4	ENSMUSG00000007739	chaperonin containing Tcp1, subunit 4 (delta)	21.1334	19.6193	26.6989	22.928
Pja2	ENSMUSG00000024083	praja 2, RING-H2 motif containing	21.1171	20.178	22.853	25.1266
Trim44	ENSMUSG00000027189	tripartite motif-containing 44	21.112	20.3734	26.2273	22.194
Pld3	ENSMUSG00000003363	phospholipase D family, member 3	21.0884	21.2939	21.1006	21.1828
Atxn2l	ENSMUSG00000032637	ataxin 2-like	21.0838	25.8123	22.3776	16.7975
Ier3ip1	ENSMUSG00000090000	immediate early response 3 interacting protein 1	21.0679	25.943	24.8122	25.0153
Stk24	ENSMUSG00000063410	serine/threonine kinase 24 (STE20 homolog, yeast)	21.0053	24.613	27.9756	26.0897
Tceb3	ENSMUSG00000028668	transcription elongation factor B (SIII), polypeptide 3	20.9853	19.463	24.1917	23.5418
Alx1	ENSMUSG00000092348	ALX homeobox 1	20.9806	13.2975	9.90584	16.532
Gm17674	ENSMUSG00000090842	predicted gene, 17674	20.9745	18.5212	19.6806	20.6237
Wwtr1	ENSMUSG00000027803	WW domain containing transcription regulator 1	20.9731	24.5312	19.597	23.5451
Srm	ENSMUSG00000006442	spermidine synthase	20.9558	29.5414	37.1283	16.2852
Pbxip1	ENSMUSG00000042613	pre-B-cell leukemia transcription factor interacting protein 1	20.9545	20.0775	18.1127	22.9626
Cops2	ENSMUSG00000027206	COP9 (constitutive photomorphogenic) homolog, subunit 2 (Arabidopsis thaliana)	20.941	21.2624	23.5121	28.7804
Syn3	ENSMUSG00000059602	synapsin III	20.9397	45.1885	65.1868	48.4111
Atad1	ENSMUSG00000013662	ATPase family, AAA domain containing 1	20.936	23.8283	31.1711	25.0806
Ppp1r14b	ENSMUSG00000056612	protein phosphatase 1, regulatory (inhibitor) subunit 14B	20.9355	21.1889	25.4289	23.6702
Larp1	ENSMUSG00000037331	La ribonucleoprotein domain family, member 1	20.8743	27.6101	36.6191	20.3838
Pea15a	ENSMUSG00000013698	phosphoprotein enriched in astrocytes 15A	20.8624	21.541	31.4848	35.6316
Sec23ip	ENSMUSG00000055319	Sec23 interacting protein	20.8043	28.8571	25.6829	20.4327
Ppfibp1	ENSMUSG00000016487	PTPRF interacting protein, binding protein 1 (liprin beta 1)	20.7881	20.4521	20.293	27.5096
H2-DMb1	ENSMUSG00000079547	histocompatibility 2, class II, locus Mb1	20.7756	18.0354	12.1645	10.2293
Cdc5l	ENSMUSG00000023932	cell division cycle 5-like (S. pombe)	20.7663	18.9373	21.6223	22.1752
Rab11fip4	ENSMUSG00000017639	RAB11 family interacting protein 4 (class II)	20.7469	14.239	14.9619	14.0037
Lrpap1	ENSMUSG00000029103	low density lipoprotein receptor-related protein associated protein 1	20.744	23.5334	24.9696	25.2686
Polr2f	ENSMUSG00000033020	polymerase (RNA) II (DNA directed) polypeptide F	20.7178	30.8626	24.7033	21.299
Epdr1	ENSMUSG00000002808	ependymin related protein 1 (zebrafish)	20.7177	17.3997	19.6573	24.9747
Atp6v0d1	ENSMUSG00000013160	ATPase, H+ transporting, lysosomal V0 subunit D1	20.7065	20.5097	25.4649	31.3474
1190002H23Rik	ENSMUSG00000022018	RIKEN cDNA 1190002H23 gene	20.6696	17.1088	28.4837	21.8523
Grsf1	ENSMUSG00000044221	G-rich RNA sequence binding factor 1	20.6695	18.4718	25.0487	25.5613
Trappc6b	ENSMUSG00000020993	trafficking protein particle complex 6B	20.6603	23.2714	25.9376	28.8672
Hsd17b10	ENSMUSG00000025260	hydroxysteroid (17-beta) dehydrogenase 10	20.6589	16.5604	20.1184	20.172
2010106G01Rik	ENSMUSG00000027366	RIKEN cDNA 2010106G01 gene	20.6395	16.1409	16.6024	21.613
Ccdc47	ENSMUSG00000078622	coiled-coil domain containing 47	20.6212	21.5664	24.3562	22.8858
Vamp8	ENSMUSG00000050732	vesicle-associated membrane protein 8	20.6184	16.2885	23.709	30.9022
Prkcdbp	ENSMUSG00000037060	protein kinase C, delta binding protein	20.6169	22.0955	22.3342	31.0781
Hk2	ENSMUSG00000000628	hexokinase 2	20.6137	11.8712	37.4339	14.3254
Ptpra	ENSMUSG00000027303	protein tyrosine phosphatase, receptor type, A	20.6083	18.4623	22.3573	27.326
Sacm1l	ENSMUSG00000025240	SAC1 (suppressor of actin mutations 1, homolog)-like (S. cerevisiae)	20.6067	23.0856	23.5932	24.7721
Psma4	ENSMUSG00000032301	proteasome (prosome, macropain) subunit, alpha type 4	20.6047	17.5086	22.9993	20.4794
Psma1	ENSMUSG00000030751	proteasome (prosome, macropain) subunit, alpha type 1	20.5861	17.842	23.6839	24.2816
Anapc2	ENSMUSG00000026965	anaphase promoting complex subunit 2	20.5697	15.9528	20.4727	20.9144
Tmem65	ENSMUSG00000062373	transmembrane protein 65	20.539	20.974	26.9093	37.4208
Glce	ENSMUSG00000032252	glucuronyl C5-epimerase	20.4794	19.749	22.1002	14.8786
Dynll1	ENSMUSG00000009013	dynein light chain LC8-type 1	20.4246	17.5707	26.9804	23.4615
Rnf11	ENSMUSG00000028557	ring finger protein 11	20.4024	21.5648	23.647	23.0875
Daam2	ENSMUSG00000040260	dishevelled associated activator of morphogenesis 2	20.3697	30.9532	26.0326	21.0399
Cp	ENSMUSG00000003617	ceruloplasmin	20.3517	13.2112	16.4214	23.5662
Dlk1	ENSMUSG00000040856	delta-like 1 homolog (Drosophila)	20.3479	32.9018	23.12	17.7507
Ppm1g	ENSMUSG00000029147	protein phosphatase 1G (formerly 2C), magnesium-dependent, gamma isoform	20.342	21.7024	32.8463	19.9525
Smpd1	ENSMUSG00000037049	sphingomyelin phosphodiesterase 1, acid lysosomal	20.3054	23.7498	19.8277	24.9738
Rbm25	ENSMUSG00000010608	RNA binding motif protein 25	20.2958	15.5383	21.3193	19.2575
Rap2c	ENSMUSG00000050029	RAP2C, member of RAS oncogene family	20.2887	16.8479	20.539	22.8525
Tipin	ENSMUSG00000032397	timeless interacting protein	20.2714	15.7205	19.1218	17.4275
Cd200	ENSMUSG00000022661	CD200 antigen	20.2608	19.7085	22.4153	30.7577
Zfp330	ENSMUSG00000031711	zinc finger protein 330	20.2429	25.5508	22.8133	23.606
Dnajb9	ENSMUSG00000014905	DnaJ (Hsp40) homolog, subfamily B, member 9	20.2414	27.2372	24.2096	35.6104
Cdipt	ENSMUSG00000030682	CDP-diacylglycerol--inositol 3-phosphatidyltransferase (phosphatidylinositol synthase)	20.2407	24.0864	28.3416	20.9039
Usp4	ENSMUSG00000032612	ubiquitin specific peptidase 4 (proto-oncogene)	20.2346	20.2663	27.1687	19.8897
Khnyn	ENSMUSG00000047153	KH and NYN domain containing	20.2345	10.3681	14.7816	19.8755
Zfr	ENSMUSG00000022201	zinc finger RNA binding protein	20.2268	22.5921	23.1831	17.6616
Scamp4	ENSMUSG00000078441	secretory carrier membrane protein 4	20.2187	21.9734	23.907	18.5111
Inppl1	ENSMUSG00000032737	inositol polyphosphate phosphatase-like 1	20.2161	17.2752	21.3329	22.4617
Rnasek	ENSMUSG00000040904	ribonuclease, RNase K	20.1981	23.8354	22.6202	21.9001
D4Ertd22e	ENSMUSG00000040842	DNA segment, Chr 4, ERATO Doi 22, expressed	20.1848	22.0346	26.5014	21.4571
Klhl21	ENSMUSG00000073700	kelch-like 21 (Drosophila)	20.1281	20.7725	21.6229	18.0455
Gypc	ENSMUSG00000024380	glycophorin C	20.1221	16.7492	16.9058	20.3883
Ap3d1	ENSMUSG00000020198	adaptor-related protein complex 3, delta 1 subunit	20.111	21.4035	30.6226	22.8249
Scoc	ENSMUSG00000063253	short coiled-coil protein	20.1031	21.0206	24.4111	24.4856
Mtmr6	ENSMUSG00000021987	myotubularin related protein 6	20.0862	18.9899	23.2126	24.2649
Tceal8	ENSMUSG00000051579	transcription elongation factor A (SII)-like 8	20.0635	18.5	18.809	21.779
Sh3bgrl3	ENSMUSG00000028843	SH3 domain binding glutamic acid-rich protein-like 3	20.0607	20.3683	29.3843	37.1691
Rab7	ENSMUSG00000079477	RAB7, member RAS oncogene family	20.0308	23.9274	31.9895	29.2161
Acat1	ENSMUSG00000032047	acetyl-Coenzyme A acetyltransferase 1	20.0219	20.886	20.3931	25.5283
0610007C21Rik	ENSMUSG00000013622	RIKEN cDNA 0610007C21 gene	20.0125	15.4988	14.9757	19.3382
Aph1a	ENSMUSG00000015750	anterior pharynx defective 1a homolog (C. elegans)	20.0094	20.4368	21.6084	22.4307
Hectd1	ENSMUSG00000035247	HECT domain containing 1	19.9796	23.9842	24.6545	21.6942
Fbln7	ENSMUSG00000027386	fibulin 7	19.9395	21.6961	13.0247	12.9081
Tmem218	ENSMUSG00000032121	transmembrane protein 218	19.9124	21.881	22.0903	29.8401
Chchd2	ENSMUSG00000070493	coiled-coil-helix-coiled-coil-helix domain containing 2	19.8941	25.3535	26.9515	27.9853
Anxa3	ENSMUSG00000029484	annexin A3	19.8867	19.2763	33.5443	37.0364
Srp9	ENSMUSG00000026511	signal recognition particle 9	19.8643	22.7465	25.2188	21.1875
Jak2	ENSMUSG00000024789	Janus kinase 2	19.8613	19.5629	19.571	17.7612
Qrich1	ENSMUSG00000006673	glutamine-rich 1	19.8426	22.7516	22.5662	22.5074
Leprel2	ENSMUSG00000023191	leprecan-like 2	19.8402	28.4861	21.0801	20.5236
Tmem14c	ENSMUSG00000021361	transmembrane protein 14C	19.829	25.1784	27.5453	25.2124
Dpp8	ENSMUSG00000032393	dipeptidylpeptidase 8	19.8204	14.042	19.7293	22.6252
Vasn	ENSMUSG00000039646	vasorin	19.8125	34.8606	27.0296	28.5912
Golga7	ENSMUSG00000015341	golgi autoantigen, golgin subfamily a, 7	19.812	19.9871	23.5735	23.0746
Gpc4	ENSMUSG00000031119	glypican 4	19.7763	22.1211	26.9865	34.1795
Hs3st3b1	ENSMUSG00000070407	heparan sulfate (glucosamine) 3-O-sulfotransferase 3B1	19.7707	20.3933	14.8373	17.2325
Anxa4	ENSMUSG00000029994	annexin A4	19.7579	15.62	22.5026	31.0375
Golga5	ENSMUSG00000021192	golgi autoantigen, golgin subfamily a, 5	19.7572	25.6961	19.6074	20.645
Ext2	ENSMUSG00000027198	exostoses (multiple) 2	19.7146	21.3755	18.5605	17.4239
Capn2	ENSMUSG00000026509	calpain 2	19.7106	20.1979	30.2168	28.5877
Gjc3	ENSMUSG00000056966	gap junction protein, gamma 3	19.7006	15.2263	15.3089	27.0476
Atp6v1a	ENSMUSG00000052459	ATPase, H+ transporting, lysosomal V1 subunit A	19.6901	19.1638	21.3666	28.1848
Mogs	ENSMUSG00000030036	mannosyl-oligosaccharide glucosidase	19.6549	19.6351	20.9232	18.4752
Pitpnb	ENSMUSG00000050017	phosphatidylinositol transfer protein, beta	19.6328	25.5611	35.7702	26.7861
Psmb5	ENSMUSG00000022193	proteasome (prosome, macropain) subunit, beta type 5	19.6242	22.4243	25.1115	20.7789
Pigb	ENSMUSG00000032203	phosphatidylinositol glycan anchor biosynthesis, class B	19.5813	13.3978	12.7394	19.7122
Flna	ENSMUSG00000031328	filamin, alpha	19.561	32.8523	44.4882	32.3638
Arf5	ENSMUSG00000020440	ADP-ribosylation factor 5	19.555	29.4887	26.1186	23.4574
Hnrnpr	ENSMUSG00000066037	heterogeneous nuclear ribonucleoprotein R	19.5523	18.8211	23.6604	17.3956
Tbc1d15	ENSMUSG00000020130	TBC1 domain family, member 15	19.5518	18.5679	17.3308	29.6279
Pls3	ENSMUSG00000016382	plastin 3 (T-isoform)	19.528	20.9277	23.798	37.195
Aldoc	ENSMUSG00000017390	aldolase C, fructose-bisphosphate	19.4368	14.8042	19.9389	37.1348
Ndufa13	ENSMUSG00000036199	NADH dehydrogenase (ubiquinone) 1 alpha subcomplex, 13	19.4166	32.2707	23.09	20.4987
Dnajc3	ENSMUSG00000022136	DnaJ (Hsp40) homolog, subfamily C, member 3	19.4023	29.0064	33.6739	28.2085
Strn3	ENSMUSG00000020954	striatin, calmodulin binding protein 3	19.3998	24.9316	24.7843	21.3878
Gm17438	ENSMUSG00000092110	predicted gene, 17438	19.3864	21.9091	24.5032	16.842
Efcab1	ENSMUSG00000068617	EF hand calcium binding domain 1	19.3803	11.2155	7.60859	13.0076
Rhobtb3	ENSMUSG00000021589	Rho-related BTB domain containing 3	19.3705	17.5112	12.5691	18.1383
2310016M24Rik	ENSMUSG00000023020	RIKEN cDNA 2310016M24 gene	19.3663	24.7511	20.5959	16.4855
Pink1	ENSMUSG00000028756	PTEN induced putative kinase 1	19.3432	20.9846	19.8317	24.5133
Qsox1	ENSMUSG00000033684	quiescin Q6 sulfhydryl oxidase 1	19.3068	18.4468	21.9932	25.8282
Ap1g1	ENSMUSG00000031731	adaptor protein complex AP-1, gamma 1 subunit	19.3054	19.5992	19.9102	19.199
Trappc2l	ENSMUSG00000015013	trafficking protein particle complex 2-like	19.2972	15.4882	22.0722	24.9376
Sema3d	ENSMUSG00000040254	sema domain, immunoglobulin domain (Ig), short basic domain, secreted, (semaphorin) 3D	19.292	16.56	13.8151	22.5031
Txndc15	ENSMUSG00000021497	thioredoxin domain containing 15	19.2864	20.6509	19.36	23.5133
1300014I06Rik	ENSMUSG00000021411	RIKEN cDNA 1300014I06 gene	19.2834	23.5744	22.1278	27.2505
Hbp1	ENSMUSG00000002996	high mobility group box transcription factor 1	19.271	15.6159	17.3339	27.5301
Top2b	ENSMUSG00000017485	topoisomerase (DNA) II beta	19.268	17.9795	21.5989	19.5043
Usp22	ENSMUSG00000042506	ubiquitin specific peptidase 22	19.2643	17.1944	21.1465	23.2046
Ccdc58	ENSMUSG00000075229	coiled-coil domain containing 58	19.2578	13.4663	16.8142	19.564
Cnot8	ENSMUSG00000020515	CCR4-NOT transcription complex, subunit 8	19.2378	15.1941	16.7619	20.2665
Eif1a	ENSMUSG00000057561	eukaryotic translation initiation factor 1A	19.2268	27.0585	29.7576	27.2806
Gm11016	ENSMUSG00000078939	predicted gene 11016	19.2181	33.987	43.0378	36.0478
Aco2	ENSMUSG00000022477	aconitase 2, mitochondrial	19.2016	21.2924	25.7865	27.592
Oaf	ENSMUSG00000032014	OAF homolog (Drosophila)	19.1839	16.9512	20.9855	20.387
Tmem165	ENSMUSG00000029234	transmembrane protein 165	19.1756	15.6239	18.8197	10.9048
Fxyd3	ENSMUSG00000057092	FXYD domain-containing ion transport regulator 3	19.174	10.8603	10.7349	10.9362
Raph1	ENSMUSG00000026014	Ras association (RalGDS/AF-6) and pleckstrin homology domains 1	19.168	16.7049	17.3236	25.634
Phgdh	ENSMUSG00000053398	3-phosphoglycerate dehydrogenase	19.1673	29.1036	25.1845	11.1528
Elp2	ENSMUSG00000024271	elongation protein 2 homolog (S. cerevisiae)	19.147	14.2769	21.76	17.6012
B230219D22Rik	ENSMUSG00000045767	RIKEN cDNA B230219D22 gene	19.1264	23.6396	22.0679	20.4627
Slc16a2	ENSMUSG00000033965	solute carrier family 16 (monocarboxylic acid transporters), member 2	19.1232	13.76	14.763	19.4958
Hmgb2	ENSMUSG00000054717	high mobility group box 2	19.1164	18.7852	16.5461	20.5934
Gpr180	ENSMUSG00000022131	G protein-coupled receptor 180	19.1104	20.0708	21.4172	13.9371
Gsk3a	ENSMUSG00000057177	glycogen synthase kinase 3 alpha	19.1022	19.3702	22.4184	21.29
Taf13	ENSMUSG00000048100	TAF13 RNA polymerase II, TATA box binding protein (TBP)-associated factor	19.0988	16.8188	15.8323	13.718
Ak2	ENSMUSG00000028792	adenylate kinase 2	19.0837	20.3303	22.9614	19.1734
Gtf2f2	ENSMUSG00000067995	general transcription factor IIF, polypeptide 2	19.0828	17.3071	19.0336	16.5273
Gmfb	ENSMUSG00000062014	glia maturation factor, beta	19.0596	21.0396	22.0668	24.3241
Phf5a	ENSMUSG00000061360	PHD finger protein 5A	19.0524	17.2976	22.1532	16.1975
Mphosph6	ENSMUSG00000031843	M phase phosphoprotein 6	19.048	16.4651	22.6486	24.3251
Cd302	ENSMUSG00000060703	CD302 antigen	19.0456	18.9008	24.093	25.9623
Alx1	ENSMUSG00000036602	ALX homeobox 1	19.0326	12.082	9.00338	14.9964
Tnc	ENSMUSG00000028364	tenascin C	19.0318	44.7396	58.3265	57.3791
Gm20509	ENSMUSG00000092310	predicted gene 20509	19.0234	24.1307	33.303	24.1277
Fam98a	ENSMUSG00000002017	family with sequence similarity 98, member A	19.0141	17.4663	19.9758	13.7114
Ppp2ca	ENSMUSG00000020349	protein phosphatase 2 (formerly 2A), catalytic subunit, alpha isoform	19.014	21.6077	27.2637	24.6739
Stbd1	ENSMUSG00000047963	starch binding domain 1	18.99	15.4782	22.6454	24.5958
Spg21	ENSMUSG00000032388	spastic paraplegia 21 homolog (human)	18.9752	16.486	20.2293	28.4074
Max	ENSMUSG00000059436	Max protein	18.9731	22.1615	26.2553	22.5959
Kdm5b	ENSMUSG00000042207	lysine (K)-specific demethylase 5B	18.9722	12.5356	18.1422	18.3475
Deptor	ENSMUSG00000022419	DEP domain containing MTOR-interacting protein	18.9556	18.7637	16.5942	19.3148
Cog6	ENSMUSG00000027742	component of oligomeric golgi complex 6	18.9542	18.1901	17.1455	21.2972
Aes	ENSMUSG00000054452	amino-terminal enhancer of split	18.9443	30.3709	44.749	54.2356
Eif3i	ENSMUSG00000028798	eukaryotic translation initiation factor 3, subunit I	18.9275	17.5104	21.0186	19.5603
Mcfd2	ENSMUSG00000024150	multiple coagulation factor deficiency 2	18.913	17.5362	26.1911	24.8368
Ppp2r2a	ENSMUSG00000022052	protein phosphatase 2 (formerly 2A), regulatory subunit B (PR 52), alpha isoform	18.9119	15.6965	21.8711	22.0933
Rnf14	ENSMUSG00000060450	ring finger protein 14	18.901	18.4684	22.2329	21.4284
Abhd4	ENSMUSG00000040997	abhydrolase domain containing 4	18.8947	15.53	19.4179	28.5393
Slc6a6	ENSMUSG00000030096	solute carrier family 6 (neurotransmitter transporter, taurine), member 6	18.8815	36.0074	54.3803	92.2869
Prdx6	ENSMUSG00000026701	peroxiredoxin 6	18.8782	14.3442	18.3244	20.3617
Lasp1	ENSMUSG00000038366	LIM and SH3 protein 1	18.8657	18.2444	20.8112	19.907
Csnk1d	ENSMUSG00000025162	casein kinase 1, delta	18.8585	21.0562	25.1786	22.9345
Cand1	ENSMUSG00000020114	cullin associated and neddylation disassociated 1	18.8562	21.1696	20.9591	17.9605
1700034H14Rik	ENSMUSG00000024645	RIKEN cDNA 1700034H14 gene	18.8287	15.2095	16.9289	19.865
Dek	ENSMUSG00000021377	DEK oncogene (DNA binding)	18.8143	16.0565	16.9735	21.1315
Kcmf1	ENSMUSG00000055239	potassium channel modulatory factor 1	18.7976	22.7662	24.0464	21.9006
Erlec1	ENSMUSG00000020311	endoplasmic reticulum lectin 1	18.7955	15.3221	13.934	19.705
BC026585	ENSMUSG00000033488	cDNA sequence BC026585	18.7898	17.1339	14.4343	15.5622
Rad23b	ENSMUSG00000028426	RAD23b homolog (S. cerevisiae)	18.784	18.7013	24.8962	21.9196
Fzd10	ENSMUSG00000081683	frizzled homolog 10 (Drosophila)	18.7819	13.4947	5.68183	3.32067
D15Ertd621e	ENSMUSG00000037119	DNA segment, Chr 15, ERATO Doi 621, expressed	18.7681	21.6988	26.968	25.6861
Pnn	ENSMUSG00000020994	pinin	18.7574	21.7248	29.862	16.2416
Lass5	ENSMUSG00000023021	LAG1 homolog, ceramide synthase 5	18.7459	19.8871	24.776	22.2524
Mat2a	ENSMUSG00000053907	methionine adenosyltransferase II, alpha	18.7403	30.4855	28.1535	12.4484
Srsf7	ENSMUSG00000024097	serine/arginine-rich splicing factor 7	18.7128	27.8047	33.3765	16.199
Uck2	ENSMUSG00000053664	uridine-cytidine kinase 2	18.7119	22.9711	54.4004	22.911
Ift20	ENSMUSG00000001105	intraflagellar transport 20 homolog (Chlamydomonas)	18.7099	15.4446	15.2651	13.6019
Ndufc2	ENSMUSG00000030647	NADH dehydrogenase (ubiquinone) 1, subcomplex unknown, 2	18.6797	23.8505	17.4172	22.2457
Arhgef2	ENSMUSG00000028059	rho/rac guanine nucleotide exchange factor (GEF) 2	18.6767	33.291	25.6147	29.8963
Cpsf3	ENSMUSG00000054309	cleavage and polyadenylation specificity factor 3	18.6742	14.7243	19.1019	21.3714
Pes1	ENSMUSG00000020430	pescadillo homolog 1, containing BRCT domain (zebrafish)	18.6472	17.6955	29.2026	20.3351
Ptgis	ENSMUSG00000017969	prostaglandin I2 (prostacyclin) synthase	18.6275	36.3334	45.915	48.7727
Pigt	ENSMUSG00000017721	phosphatidylinositol glycan anchor biosynthesis, class T	18.6246	21.1699	20.2012	19.9717
Arf6	ENSMUSG00000044147	ADP-ribosylation factor 6	18.6032	24.9131	26.6765	24.5226
Alg14	ENSMUSG00000039887	asparagine-linked glycosylation 14 homolog (yeast)	18.5916	13.2858	15.1864	13.152
1700012B15Rik	ENSMUSG00000079179	RIKEN cDNA 1700012B15 gene	18.5848	22.1382	25.2431	20.7687
Ap2a2	ENSMUSG00000002957	adaptor protein complex AP-2, alpha 2 subunit	18.5612	19.595	26.7475	26.4257
9130011J15Rik	ENSMUSG00000044600	RIKEN cDNA 9130011J15 gene	18.5494	18.7995	21.7753	20.7056
Sim2	ENSMUSG00000062713	single-minded homolog 2 (Drosophila)	18.5368	15.3861	10.3594	9.2292
Josd1	ENSMUSG00000022426	Josephin domain containing 1	18.5307	14.7174	18.7223	18.2637
Traf7	ENSMUSG00000052752	TNF receptor-associated factor 7	18.5256	16.0165	20.9448	17.5676
Msrb3	ENSMUSG00000051236	methionine sulfoxide reductase B3	18.5243	36.4944	28.9596	19.6157
2310036O22Rik	ENSMUSG00000041203	RIKEN cDNA 2310036O22 gene	18.5225	16.9223	23.1992	17.0297
Sorbs1	ENSMUSG00000025006	sorbin and SH3 domain containing 1	18.4746	18.1698	17.7585	21.0076
Fam96a	ENSMUSG00000032381	family with sequence similarity 96, member A	18.453	15.8949	17.7893	20.6278
Dnm1l	ENSMUSG00000022789	dynamin 1-like	18.4108	16.9789	23.0123	23.4559
Dld	ENSMUSG00000020664	dihydrolipoamide dehydrogenase	18.4048	25.6675	28.2706	25.5702
Enpp1	ENSMUSG00000037370	ectonucleotide pyrophosphatase/phosphodiesterase 1	18.4025	12.2308	12.1222	16.0995
Chmp3	ENSMUSG00000053119	charged multivesicular body protein 3	18.3995	16.8706	21.7992	25.685
Acot13	ENSMUSG00000006717	acyl-CoA thioesterase 13	18.395	17.1165	17.7794	22.6829
Utp3	ENSMUSG00000070697	UTP3, small subunit (SSU) processome component, homolog (S. cerevisiae)	18.363	20.9961	18.8444	19.657
Slc37a3	ENSMUSG00000029924	solute carrier family 37 (glycerol-3-phosphate transporter), member 3	18.3474	16.6591	15.1387	16.6627
Phpt1	ENSMUSG00000036504	phosphohistidine phosphatase 1	18.3336	14.8658	15.5268	17.4068
2013-09-11	ENSMUSG00000058013	septin 11	18.3302	22.9095	27.8742	28.8453
Hbs1l	ENSMUSG00000019977	Hbs1-like (S. cerevisiae)	18.3184	16.6511	20.6008	17.0157
Ggcx	ENSMUSG00000053460	gamma-glutamyl carboxylase	18.3078	14.2021	13.9837	13.8232
Immp1l	ENSMUSG00000042670	IMP1 inner mitochondrial membrane peptidase-like (S. cerevisiae)	18.2867	17.7966	19.9561	21.0164
Slc30a5	ENSMUSG00000021629	solute carrier family 30 (zinc transporter), member 5	18.2816	18.5282	19.8042	19.666
Cfl2	ENSMUSG00000062929	cofilin 2, muscle	18.269	17.6027	18.519	20.7031
Agfg1	ENSMUSG00000026159	ArfGAP with FG repeats 1	18.2645	18.0213	31.0148	21.9581
Efemp1	ENSMUSG00000020467	epidermal growth factor-containing fibulin-like extracellular matrix protein 1	18.2329	14.2548	16.6818	17.1725
Cnot1	ENSMUSG00000036550	CCR4-NOT transcription complex, subunit 1	18.2315	16.9083	21.414	18.7427
Lin7c	ENSMUSG00000027162	lin-7 homolog C (C. elegans)	18.2297	25.4451	26.0116	26.5941
Trim28	ENSMUSG00000005566	tripartite motif-containing 28	18.2115	17.4587	20.5809	16.2017
Rarres1	ENSMUSG00000049404	retinoic acid receptor responder (tazarotene induced) 1	18.2091	13.4414	18.4729	23.0438
Aup1	ENSMUSG00000068328	ancient ubiquitous protein 1	18.2068	22.9206	29.7561	18.1014
Osbp	ENSMUSG00000024687	oxysterol binding protein	18.2022	24.9621	21.2183	20.2383
Itga5	ENSMUSG00000000555	integrin alpha 5 (fibronectin receptor alpha)	18.1921	24.8782	30.1396	24.7318
Glud1	ENSMUSG00000021794	glutamate dehydrogenase 1	18.191	20.1984	26.477	24.4892
Cyb5r3	ENSMUSG00000018042	cytochrome b5 reductase 3	18.1628	15.5446	17.3083	23.9009
Clk3	ENSMUSG00000032316	CDC-like kinase 3	18.1349	12.415	17.1185	14.3158
Hspa4	ENSMUSG00000020361	heat shock protein 4	18.1295	25.6846	34.2776	19.1077
Fuca2	ENSMUSG00000019810	fucosidase, alpha-L- 2, plasma	18.1223	11.7977	10.6639	13.0919
Fus	ENSMUSG00000030795	fusion, derived from t(12;16) malignant liposarcoma (human)	18.1128	21.1136	26.5849	17.9957
Ktn1	ENSMUSG00000021843	kinectin 1	18.1071	18.196	19.9855	18.1975
Tpm1	ENSMUSG00000032366	tropomyosin 1, alpha	18.0792	36.92	31.6651	22.0262
Tmem55a	ENSMUSG00000028221	transmembrane protein 55A	18.0655	16.8819	19.9266	23.5279
Sdr39u1	ENSMUSG00000022223	short chain dehydrogenase/reductase family 39U, member 1	18.0584	12.9028	17.9337	19.2041
Atp6v1h	ENSMUSG00000033793	ATPase, H+ transporting, lysosomal V1 subunit H	18.0564	19.4463	26.0834	22.7289
Nid1	ENSMUSG00000005397	nidogen 1	18.0511	27.5253	35.6047	35.0124
Stx12	ENSMUSG00000028879	syntaxin 12	18.0486	19.3197	26.9715	24.5242
Rnf2	ENSMUSG00000026484	ring finger protein 2	18.0482	21.3304	18.8109	19.8202
Appbp2	ENSMUSG00000018481	amyloid beta precursor protein (cytoplasmic tail) binding protein 2	18.0458	18.5258	18.0513	18.9006
Lmf2	ENSMUSG00000022614	lipase maturation factor 2	18.0439	22.5657	21.2861	18.9706
Purb	ENSMUSG00000049647	purine rich element binding protein B	18.0434	25.1401	27.0263	17.4853
Lsm7	ENSMUSG00000035215	LSM7 homolog, U6 small nuclear RNA associated (S. cerevisiae)	18.0199	24.6106	27.0077	20.5307
Ndufs4	ENSMUSG00000021764	NADH dehydrogenase (ubiquinone) Fe-S protein 4	18.0147	17.9625	21.5941	27.1015
Isg20	ENSMUSG00000039236	interferon-stimulated protein	18.0129	13.1684	16.7754	18.0247
Hn1l	ENSMUSG00000024165	hematological and neurological expressed 1-like	18.0017	16.7566	18.0636	17.244
Heatr5a	ENSMUSG00000035181	HEAT repeat containing 5A	17.9726	20.5706	22.4096	16.3851
Stx7	ENSMUSG00000019998	syntaxin 7	17.9607	19.0254	28.2177	24.5645
Tram2	ENSMUSG00000041779	translocating chain-associating membrane protein 2	17.9374	15.1277	18.6469	15.8603
Wbp2	ENSMUSG00000034341	WW domain binding protein 2	17.9152	14.9831	17.384	24.0031
Gm4631	ENSMUSG00000078899	predicted gene 4631	17.9017	12.0116	18.5565	17.8805
Tbc1d8b	ENSMUSG00000042473	TBC1 domain family, member 8B	17.8674	14.5474	13.8004	20.5588
Ppt1	ENSMUSG00000028657	palmitoyl-protein thioesterase 1	17.8589	15.9152	15.9561	19.2461
Klhl9	ENSMUSG00000070923	kelch-like 9 (Drosophila)	17.8542	19.4123	17.3892	18.1295
Cops7a	ENSMUSG00000030127	COP9 (constitutive photomorphogenic) homolog, subunit 7a (Arabidopsis thaliana)	17.8495	17.9325	20.153	17.005
2210404J11Rik	ENSMUSG00000036552	RIKEN cDNA 2210404J11 gene	17.8397	12.0936	17.3406	14.4426
Ccz1	ENSMUSG00000029617	CCZ1 vacuolar protein trafficking and biogenesis associated homolog (S. cerevisiae)	17.8368	17.1446	20.6286	21.408
Scamp2	ENSMUSG00000040188	secretory carrier membrane protein 2	17.8352	21.4442	20.7813	22.4627
Ppp2r5c	ENSMUSG00000017843	protein phosphatase 2, regulatory subunit B (B56), gamma isoform	17.8114	18.6894	19.9615	22.7175
Rab31	ENSMUSG00000056515	RAB31, member RAS oncogene family	17.8057	18.4272	28.3243	37.9606
Mrpl30	ENSMUSG00000026087	mitochondrial ribosomal protein L30	17.799	16.7105	20.7701	20.7576
Eps8l2	ENSMUSG00000025504	EPS8-like 2	17.7984	12.6184	13.5466	17.5687
Scp2	ENSMUSG00000028603	sterol carrier protein 2, liver	17.7974	15.4867	17.9999	22.5882
Rbm39	ENSMUSG00000027620	RNA binding motif protein 39	17.7874	12.3337	15.06	16.8495
H2afz	ENSMUSG00000037894	H2A histone family, member Z	17.7788	23.152	16.9466	16.5311
Pcm1	ENSMUSG00000031592	pericentriolar material 1	17.7728	14.3829	15.9687	20.6985
Hnrnpl	ENSMUSG00000015165	heterogeneous nuclear ribonucleoprotein L	17.7696	11.8433	14.8389	16.4777
Tapt1	ENSMUSG00000046985	transmembrane anterior posterior transformation 1	17.7571	17.7107	19.2295	13.0349
Sec61b	ENSMUSG00000053317	Sec61 beta subunit	17.7254	25.0367	18.7362	18.6015
Cpox	ENSMUSG00000022742	coproporphyrinogen oxidase	17.7152	19.2839	19.4003	19.5759
Frg1	ENSMUSG00000031590	FSHD region gene 1	17.7135	16.3989	19.0916	24.8745
Cul3	ENSMUSG00000004364	cullin 3	17.6975	19.9617	19.9595	23.1565
Xbp1	ENSMUSG00000020484	X-box binding protein 1	17.6907	22.8476	19.3434	24.1576
Ctbp1	ENSMUSG00000037373	C-terminal binding protein 1	17.6879	31.6298	27.9354	23.6289
Tgm2	ENSMUSG00000037820	transglutaminase 2, C polypeptide	17.6877	15.6143	25.3844	14.6344
Gdf10	ENSMUSG00000021943	growth differentiation factor 10	17.6843	13.3257	13.4169	19.7052
Eif5b	ENSMUSG00000026083	eukaryotic translation initiation factor 5B	17.6769	18.9468	23.4767	15.3817
1700019G06Rik	ENSMUSG00000030623	RIKEN cDNA 1700019G06 gene	17.6663	47.2528	106.08	131.542
Dnttip2	ENSMUSG00000039756	deoxynucleotidyltransferase, terminal, interacting protein 2	17.6576	24.8781	23.4934	22.1797
Htatip2	ENSMUSG00000039745	HIV-1 tat interactive protein 2, homolog (human)	17.6544	21.1278	20.8103	24.3461
Cpxm1	ENSMUSG00000027408	carboxypeptidase X 1 (M14 family)	17.6519	30.4337	37.6745	41.0286
Nudt2	ENSMUSG00000028443	nudix (nucleoside diphosphate linked moiety X)-type motif 2	17.6334	14.2188	16.2188	14.9176
Bmp5	ENSMUSG00000032179	bone morphogenetic protein 5	17.6268	11.9589	9.83167	13.3755
Tfg	ENSMUSG00000022757	Trk-fused gene	17.6038	18.3619	19.9232	20.3194
Ndufa5	ENSMUSG00000023089	NADH dehydrogenase (ubiquinone) 1 alpha subcomplex, 5	17.5879	14.3106	17.4057	21.7352
Slc25a36	ENSMUSG00000032449	solute carrier family 25, member 36	17.5838	15.6964	14.2835	20.7533
Ubr2	ENSMUSG00000023977	ubiquitin protein ligase E3 component n-recognin 2	17.5821	16.4392	16.3834	16.8481
BC013529	ENSMUSG00000040006	cDNA sequence BC013529	17.5581	17.4146	20.3704	20.0705
Nfix	ENSMUSG00000001911	nuclear factor I/X	17.5566	19.1477	16.2652	20.0672
Ewsr1	ENSMUSG00000009079	Ewing sarcoma breakpoint region 1	17.5473	18.5216	24.2911	14.2515
Rps27l	ENSMUSG00000036781	ribosomal protein S27-like	17.5269	15.8739	19.1553	19.4262
Ranbp2	ENSMUSG00000003226	RAN binding protein 2	17.5006	32.299	26.3296	22.8477
1810013L24Rik	ENSMUSG00000022507	RIKEN cDNA 1810013L24 gene	17.4912	17.246	16.1196	25.1635
4930583H14Rik	ENSMUSG00000037161	RIKEN cDNA 4930583H14 gene	17.4624	15.9248	21.3737	25.2625
Samhd1	ENSMUSG00000027639	SAM domain and HD domain, 1	17.4549	21.5271	19.4647	16.6306
Adipor2	ENSMUSG00000030168	adiponectin receptor 2	17.4176	14.155	20.1457	20.2955
Cmc1	ENSMUSG00000039163	COX assembly mitochondrial protein homolog (S. cerevisiae)	17.4163	16.4547	17.5915	23.7199
Snd1	ENSMUSG00000001424	staphylococcal nuclease and tudor domain containing 1	17.4028	12.6756	15.9019	19.2235
Pcyox1	ENSMUSG00000029998	prenylcysteine oxidase 1	17.3898	15.6673	19.3903	27.1487
Csnk1a1	ENSMUSG00000024576	casein kinase 1, alpha 1	17.3371	17.8449	20.1521	23.9764
Safb	ENSMUSG00000071054	scaffold attachment factor B	17.3308	16.8112	19.5829	13.6558
Clns1a	ENSMUSG00000025439	chloride channel, nucleotide-sensitive, 1A	17.3261	18.4623	24.3757	18.2445
2810008M24Rik	ENSMUSG00000071180	RIKEN cDNA 2810008M24 gene	17.322	19.6344	23.1496	24.7861
Thumpd1	ENSMUSG00000030942	THUMP domain containing 1	17.3186	24.0261	22.6296	19.9102
Ing1	ENSMUSG00000045969	inhibitor of growth family, member 1	17.3091	14.399	16.823	16.8408
Lamtor3	ENSMUSG00000091512	late endosomal/lysosomal adaptor, MAPK and MTOR activator 3	17.3086	16.5757	24.0702	19.8305
Timm17a	ENSMUSG00000062580	translocase of inner mitochondrial membrane 17a	17.3077	17.7169	21.4856	19.0616
Ankrd17	ENSMUSG00000055204	ankyrin repeat domain 17	17.3069	16.2741	20.7516	16.8023
Slc38a10	ENSMUSG00000061306	solute carrier family 38, member 10	17.2762	20.2547	20.6167	22.7338
Gm20388	ENSMUSG00000092329	predicted gene 20388	17.2413	24.001	31.1005	24.3943
Polr2b	ENSMUSG00000029250	polymerase (RNA) II (DNA directed) polypeptide B	17.2398	15.0428	17.706	17.8559
Scaf11	ENSMUSG00000033228	SR-related CTD-associated factor 11	17.2356	18.4857	23.2657	21.7755
Rhog	ENSMUSG00000073982	ras homolog gene family, member G	17.235	18.3699	25.7978	21.5991
Myo9b	ENSMUSG00000004677	myosin IXb	17.2198	17.7533	18.8989	15.772
Amotl1	ENSMUSG00000013076	angiomotin-like 1	17.2033	15.9397	16.115	14.7633
Carkd	ENSMUSG00000031505	carbohydrate kinase domain containing	17.1911	21.732	23.322	19.4306
Mgrn1	ENSMUSG00000022517	mahogunin, ring finger 1	17.1789	19.6164	21.5791	18.8516
Antxr1	ENSMUSG00000033420	anthrax toxin receptor 1	17.1633	18.3493	19.1108	24.6643
Tmed4	ENSMUSG00000004394	transmembrane emp24 protein transport domain containing 4	17.1607	15.7256	17.6891	22.7279
Ubqln4	ENSMUSG00000008604	ubiquilin 4	17.1514	14.8162	21.9757	11.9622
Deb1	ENSMUSG00000032526	differentially expressed in B16F10 1	17.1389	21.252	15.6113	18.7019
Esyt2	ENSMUSG00000021171	extended synaptotagmin-like protein 2	17.1325	20.5859	24.1065	25.9555
Limd1	ENSMUSG00000025239	LIM domains containing 1	17.1191	17.139	15.5915	13.7555
Tmem184b	ENSMUSG00000009035	transmembrane protein 184b	17.1094	20.2041	17.2832	15.6218
Tnfrsf1a	ENSMUSG00000030341	tumor necrosis factor receptor superfamily, member 1a	17.0996	19.5496	33.8892	21.132
Tiprl	ENSMUSG00000040843	TIP41, TOR signalling pathway regulator-like (S. cerevisiae)	17.0958	18.7227	20.1894	18.2308
Gm10401	ENSMUSG00000072693	predicted gene 10401	17.0817	14.9509	17.126	17.679
Ptp4a1	ENSMUSG00000026064	protein tyrosine phosphatase 4a1	17.0804	18.8616	22.6724	23.3854
Gm17616	ENSMUSG00000090896	predicted gene, 17616	17.0691	17.1278	23.3203	23.0614
Alg2	ENSMUSG00000039740	asparagine-linked glycosylation 2 homolog (yeast, alpha-1,3-mannosyltransferase)	17.0683	15.5233	16.2925	16.0878
Cd2ap	ENSMUSG00000061665	CD2-associated protein	17.0638	17.8504	19.5888	24.3014
Kcna6	ENSMUSG00000038077	potassium voltage-gated channel, shaker-related, subfamily, member 6	17.0616	11.5663	13.1953	11.3788
Tmco3	ENSMUSG00000038497	transmembrane and coiled-coil domains 3	17.0568	13.3601	12.8346	13.5939
Fundc2	ENSMUSG00000031198	FUN14 domain containing 2	17.0563	14.4779	16.1507	18.3669
Nicn1	ENSMUSG00000032606	nicolin 1	17.051	14.5547	15.2708	19.8431
Hddc3	ENSMUSG00000030532	HD domain containing 3	17.05	17.4265	19.2156	23.7649
Kdm2a	ENSMUSG00000054611	lysine (K)-specific demethylase 2A	17.038	11.2862	19.7263	17.1648
Klhdc3	ENSMUSG00000063576	kelch domain containing 3	17.0287	16.0188	16.5015	18.0486
Gpc3	ENSMUSG00000055653	glypican 3	17.0231	17.9065	21.8284	24.2308
Psmb6	ENSMUSG00000018286	proteasome (prosome, macropain) subunit, beta type 6	17.0134	19.4427	22.9814	21.4985
Gpt2	ENSMUSG00000031700	glutamic pyruvate transaminase (alanine aminotransferase) 2	16.999	21.556	16.476	12.2534
Prrc2c	ENSMUSG00000040225	proline-rich coiled-coil 2C	16.998	22.3655	23.6533	17.8285
Cyp20a1	ENSMUSG00000049439	cytochrome P450, family 20, subfamily A, polypeptide 1	16.9957	17.3814	18.1952	18.1919
Msmp	ENSMUSG00000078719	microseminoprotein, prostate associated	16.9902	14.7109	16.6858	11.6104
Ets1	ENSMUSG00000032035	E26 avian leukemia oncogene 1, 5' domain	16.9542	11.2188	18.5927	14.3875
Myeov2	ENSMUSG00000073616	myeloma overexpressed 2	16.9535	16.6729	14.7904	14.224
Gm17448	ENSMUSG00000090646	predicted gene, 17448	16.9438	9.80509	7.60759	11.6794
Srrt	ENSMUSG00000037364	serrate RNA effector molecule homolog (Arabidopsis)	16.9316	15.2499	22.4867	17.4341
Tomm22	ENSMUSG00000022427	translocase of outer mitochondrial membrane 22 homolog (yeast)	16.9184	17.0408	21.0552	18.2922
Ppp2r5a	ENSMUSG00000026626	protein phosphatase 2, regulatory subunit B (B56), alpha isoform	16.9136	18.4499	20.6647	23.7437
Vhl	ENSMUSG00000033933	von Hippel-Lindau tumor suppressor	16.9103	13.2383	23.1746	16.4005
Spryd3	ENSMUSG00000036966	SPRY domain containing 3	16.8971	19.6344	20.6329	18.7022
Pdxdc1	ENSMUSG00000022680	pyridoxal-dependent decarboxylase domain containing 1	16.8807	15.7445	17.4183	16.11
C1s	ENSMUSG00000038521	complement component 1, s subcomponent	16.8621	13.7182	17.682	19.5164
Man1b1	ENSMUSG00000036646	mannosidase, alpha, class 1B, member 1	16.8591	15.5377	19.0279	22.8972
Lpar1	ENSMUSG00000038668	lysophosphatidic acid receptor 1	16.8558	18.8201	16.3348	17.71
Riok3	ENSMUSG00000024404	RIO kinase 3 (yeast)	16.8545	20.6921	27.6336	27.0142
Man2b2	ENSMUSG00000029119	mannosidase 2, alpha B2	16.8306	25.0237	21.9069	20.3264
Cd82	ENSMUSG00000027215	CD82 antigen	16.8214	17.2799	19.5158	21.7743
Fkbp7	ENSMUSG00000002732	FK506 binding protein 7	16.8183	18.5663	17.4392	26.4165
Vezf1	ENSMUSG00000018377	vascular endothelial zinc finger 1	16.8078	16.1683	17.2151	21.7761
Supt16h	ENSMUSG00000035726	suppressor of Ty 16 homolog (S. cerevisiae)	16.777	17.4678	22.8251	19.0311
Vamp2	ENSMUSG00000020894	vesicle-associated membrane protein 2	16.7691	14.463	16.9784	19.4715
Syap1	ENSMUSG00000031357	synapse associated protein 1	16.764	16.1703	18.1542	22.189
Galnt1	ENSMUSG00000000420	UDP-N-acetyl-alpha-D-galactosamine:polypeptide N-acetylgalactosaminyltransferase 1	16.7538	15.3476	17.7947	20.3843
Nub1	ENSMUSG00000028954	negative regulator of ubiquitin-like proteins 1	16.7423	17.75	19.2115	23.758
Tmf1	ENSMUSG00000030059	TATA element modulatory factor 1	16.6844	20.4915	16.889	16.3119
Uba3	ENSMUSG00000030061	ubiquitin-like modifier activating enzyme 3	16.6726	18.0376	21.1344	18.8569
Bap1	ENSMUSG00000021901	Brca1 associated protein 1	16.6711	18.5137	19.8219	18.2801
Net1	ENSMUSG00000021215	neuroepithelial cell transforming gene 1	16.6686	20.6625	19.7797	20.8904
Rtn4	ENSMUSG00000020458	reticulon 4	16.662	16.0141	21.3451	27.8683
B3gat3	ENSMUSG00000071649	beta-1,3-glucuronyltransferase 3 (glucuronosyltransferase I)	16.6592	18.0096	18.6676	15.105
Tspyl4	ENSMUSG00000039485	TSPY-like 4	16.6526	24.054	11.5265	14.7959
Thra	ENSMUSG00000058756	thyroid hormone receptor alpha	16.6519	17.0895	16.5363	23.634
Rnf126	ENSMUSG00000035890	ring finger protein 126	16.6404	20.1625	21.2019	20.0886
AW549877	ENSMUSG00000041935	expressed sequence AW549877	16.6264	12.7734	11.8964	17.344
Ssr4	ENSMUSG00000002014	signal sequence receptor, delta	16.6211	13.8126	13.4732	12.7541
Pdap1	ENSMUSG00000029623	PDGFA associated protein 1	16.6149	16.9048	20.898	18.2823
Ireb2	ENSMUSG00000032293	iron responsive element binding protein 2	16.6149	19.283	20.6665	19.487
Rbx1	ENSMUSG00000022400	ring-box 1	16.6104	16.3883	19.6008	20.1485
Fam89a	ENSMUSG00000043068	family with sequence similarity 89, member A	16.6071	19.4098	17.9137	12.1095
A330049M08Rik	ENSMUSG00000043924	RIKEN cDNA A330049M08 gene	16.6037	10.8479	7.39745	7.70497
Rab21	ENSMUSG00000020132	RAB21, member RAS oncogene family	16.6004	19.6883	24.1189	22.5624
Pafah1b2	ENSMUSG00000003131	platelet-activating factor acetylhydrolase, isoform 1b, subunit 2	16.592	18.4883	19.0394	17.3922
Pigf	ENSMUSG00000024145	phosphatidylinositol glycan anchor biosynthesis, class F	16.5802	12.2469	16.2298	19.6144
Rsl1d1	ENSMUSG00000005846	ribosomal L1 domain containing 1	16.5768	17.6806	21.3853	16.1921
2310001A20Rik	ENSMUSG00000033096	RIKEN cDNA 2310001A20 gene	16.5424	16.2672	17.3903	18.7957
Tfdp1	ENSMUSG00000038482	transcription factor Dp 1	16.539	12.6343	19.0724	11.6495
Epb4.1l2	ENSMUSG00000019978	erythrocyte protein band 4.1-like 2	16.5151	19.4307	25.0618	32.7013
Dtx3	ENSMUSG00000040415	deltex 3 homolog (Drosophila)	16.5145	12.9945	11.9922	10.2534
Tob1	ENSMUSG00000037573	transducer of ErbB-2.1	16.5016	14.4168	15.9854	18.6764
Nt5dc2	ENSMUSG00000071547	5'-nucleotidase domain containing 2	16.5015	16.7776	18.0784	15.631
Ppp6r3	ENSMUSG00000024908	protein phosphatase 6, regulatory subunit 3	16.4932	17.482	18.2602	16.4951
Samd4b	ENSMUSG00000037513	sterile alpha motif domain containing 4B	16.4896	24.6495	18.5701	16.1838
Ddx3y	ENSMUSG00000069045	DEAD (Asp-Glu-Ala-Asp) box polypeptide 3, Y-linked	16.4662	20.4013	18.7846	21.4803
Impact	ENSMUSG00000024423	imprinted and ancient	16.4532	16.0728	19.6331	23.2692
Shoc2	ENSMUSG00000024976	soc-2 (suppressor of clear) homolog (C. elegans)	16.4465	19.4604	19.4038	17.2525
Mesdc2	ENSMUSG00000038503	mesoderm development candidate 2	16.4409	17.082	21.4525	23.255
Atp5f1	ENSMUSG00000000563	ATP synthase, H+ transporting, mitochondrial F0 complex, subunit B1	16.409	17.9649	18.4497	17.961
Kdelc2	ENSMUSG00000034487	KDEL (Lys-Asp-Glu-Leu) containing 2	16.4021	13.5894	15.2635	16.5453
Csf1	ENSMUSG00000014599	colony stimulating factor 1 (macrophage)	16.3938	29.2466	29.2534	31.6419
Tm9sf4	ENSMUSG00000068040	transmembrane 9 superfamily protein member 4	16.3842	14.2967	15.2583	14.4959
Mboat2	ENSMUSG00000020646	membrane bound O-acyltransferase domain containing 2	16.3784	11.6974	12.1378	17.1908
Snap23	ENSMUSG00000027287	synaptosomal-associated protein 23	16.3552	16.1403	16.2019	18.3597
Fzd1	ENSMUSG00000044674	frizzled homolog 1 (Drosophila)	16.3513	20.8678	27.3191	21.9603
Ccpg1	ENSMUSG00000034563	cell cycle progression 1	16.3403	12.3611	11.6066	16.6175
Nucks1	ENSMUSG00000026434	nuclear casein kinase and cyclin-dependent kinase substrate 1	16.3255	18.2831	22.2897	21.2796
Skiv2l2	ENSMUSG00000016018	superkiller viralicidic activity 2-like 2 (S. cerevisiae)	16.2921	15.2144	21.8008	17.8038
Acly	ENSMUSG00000020917	ATP citrate lyase	16.2862	14.2443	19.7911	17.3981
Brd2	ENSMUSG00000024335	bromodomain containing 2	16.2738	17.9359	17.4965	16.7763
Clptm1	ENSMUSG00000002981	cleft lip and palate associated transmembrane protein 1	16.2734	19.193	20.6559	18.2381
Lgals3bp	ENSMUSG00000033880	lectin, galactoside-binding, soluble, 3 binding protein	16.2732	15.2268	17.4565	20.4626
Atp6v1c1	ENSMUSG00000022295	ATPase, H+ transporting, lysosomal V1 subunit C1	16.2585	16.7075	20.2799	24.1372
Ppp1cc	ENSMUSG00000004455	protein phosphatase 1, catalytic subunit, gamma isoform	16.2492	11.3158	21.2631	19.2874
Tcf12	ENSMUSG00000032228	transcription factor 12	16.2392	14.8445	18.6186	19.7232
Btd	ENSMUSG00000021900	biotinidase	16.2369	14.1379	14.6744	19.8405
Fgfr1op2	ENSMUSG00000040242	FGFR1 oncogene partner 2	16.2343	16.4855	17.4238	19.536
Ccdc53	ENSMUSG00000020056	coiled-coil domain containing 53	16.2175	13.6843	15.2084	19.6733
Fundc1	ENSMUSG00000025040	FUN14 domain containing 1	16.2173	13.8901	15.8834	23.3888
Hgsnat	ENSMUSG00000037260	heparan-alpha-glucosaminide N-acetyltransferase	16.2025	14.6258	18.8508	21.096
Cnpy4	ENSMUSG00000036968	canopy 4 homolog (zebrafish)	16.1975	13.2177	12.9596	18.8683
Snrpf	ENSMUSG00000020018	small nuclear ribonucleoprotein polypeptide F	16.1822	15.8297	16.8346	16.7446
Fam192a	ENSMUSG00000031774	family with sequence similarity 192, member A	16.1648	17.2851	17.3016	18.5748
Rnf13	ENSMUSG00000036503	ring finger protein 13	16.1599	15.2967	19.7681	26.9109
Nhp2l1	ENSMUSG00000063480	NHP2 non-histone chromosome protein 2-like 1 (S. cerevisiae)	16.1518	19.6382	24.1054	17.1375
9130221H12Rik	ENSMUSG00000090330	RIKEN cDNA 9130221H12 gene	16.1346	18.4442	17.6165	16.8517
Supt6h	ENSMUSG00000002052	suppressor of Ty 6 homolog (S. cerevisiae)	16.1301	21.6551	23.3555	18.2557
Zfp9	ENSMUSG00000072623	zinc finger protein 9	16.1154	14.6043	13.7014	15.9179
Eif4ebp2	ENSMUSG00000020091	eukaryotic translation initiation factor 4E binding protein 2	16.1091	16.7927	18.9069	15.5813
Ccnl2	ENSMUSG00000029068	cyclin L2	16.1027	5.91683	11.3515	7.40979
Prps1	ENSMUSG00000031432	phosphoribosyl pyrophosphate synthetase 1	16.0988	14.8571	17.8477	16.7063
Reep3	ENSMUSG00000019873	receptor accessory protein 3	16.0903	15.0016	18.9353	19.8665
Mrps6	ENSMUSG00000039680	mitochondrial ribosomal protein S6	16.0773	22.5887	22.6253	24.2936
Pid1	ENSMUSG00000045658	phosphotyrosine interaction domain containing 1	16.07	19.4307	29.6389	36.6611
Cpsf7	ENSMUSG00000034820	cleavage and polyadenylation specific factor 7	16.0666	14.411	15.4239	16.3087
Arih2	ENSMUSG00000064145	ariadne homolog 2 (Drosophila)	16.0659	17.2558	18.3721	17.8467
Pdcd6ip	ENSMUSG00000032504	programmed cell death 6 interacting protein	16.0639	16.3745	20.4264	20.1632
Tln1	ENSMUSG00000028465	talin 1	16.0628	24.8186	22.4214	18.3277
Gab1	ENSMUSG00000031714	growth factor receptor bound protein 2-associated protein 1	16.0554	11.8816	12.4028	18.0197
Clta	ENSMUSG00000028478	clathrin, light polypeptide (Lca)	16.044	16.6955	25.728	24.2907
Unc50	ENSMUSG00000026111	unc-50 homolog (C. elegans)	16.041	14.3591	17.7316	12.4663
Tmem85	ENSMUSG00000027131	transmembrane protein 85	16.0315	19.8549	17.9885	17.265
Golga2	ENSMUSG00000002546	golgi autoantigen, golgin subfamily a, 2	16.0233	15.6272	15.4271	18.3687
Sgce	ENSMUSG00000004631	sarcoglycan, epsilon	16.0209	12.5377	10.4376	12.3459
Gtl3	ENSMUSG00000031796	gene trap locus 3	16.0101	15.2664	16.3844	16.6144
Ruvbl2	ENSMUSG00000003868	RuvB-like protein 2	16.0094	15.2869	22.2725	16.5657
Gm10135	ENSMUSG00000063656	predicted gene 10135	15.9977	22.8792	22.8596	19.0347
Ywhag	ENSMUSG00000051391	tyrosine 3-monooxygenase/tryptophan 5-monooxygenase activation protein, gamma polypeptide	15.9936	24.5863	30.3573	17.0204
Lsm5	ENSMUSG00000091625	LSM5 homolog, U6 small nuclear RNA associated (S. cerevisiae)	15.9874	13.6265	13.8678	18.7616
Slc25a3	ENSMUSG00000061904	solute carrier family 25 (mitochondrial carrier, phosphate carrier), member 3	15.9784	15.0383	21.2432	18.441
Extl1	ENSMUSG00000028838	exostoses (multiple)-like 1	15.9784	14.2006	8.39751	6.27983
Slc25a1	ENSMUSG00000003528	solute carrier family 25 (mitochondrial carrier, citrate transporter), member 1	15.9763	15.9938	20.1166	28.2121
N6amt2	ENSMUSG00000021951	N-6 adenine-specific DNA methyltransferase 2 (putative)	15.9625	11.388	11.3524	11.1531
Mtap	ENSMUSG00000062937	methylthioadenosine phosphorylase	15.9577	11.805	15.8932	13.1627
Ube2h	ENSMUSG00000039159	ubiquitin-conjugating enzyme E2H	15.9521	19.3949	15.1263	22.2722
Mbd2	ENSMUSG00000024513	methyl-CpG binding domain protein 2	15.9507	15.4181	21.1133	21.4646
Bms1	ENSMUSG00000030138	BMS1 homolog, ribosome assembly protein (yeast)	15.9408	15.165	22.0939	16.3081
Aqp1	ENSMUSG00000004655	aquaporin 1	15.9342	23.4072	31.1557	35.0376
Gtf2i	ENSMUSG00000060261	general transcription factor II I	15.9253	11.5112	11.3564	15.3919
Slc41a2	ENSMUSG00000034591	solute carrier family 41, member 2	15.9149	18.1411	20.4704	19.8185
Fbxo11	ENSMUSG00000005371	F-box protein 11	15.8622	19.9453	16.2771	17.853
Nus1	ENSMUSG00000023068	nuclear undecaprenyl pyrophosphate synthase 1 homolog (S. cerevisiae)	15.8543	17.1829	20.7969	18.7153
Zfp445	ENSMUSG00000047036	zinc finger protein 445	15.8484	16.9654	19.2924	16.0936
Nedd9	ENSMUSG00000021365	neural precursor cell expressed, developmentally down-regulated gene 9	15.8471	28.5103	17.0895	27.9279
Gm17553	ENSMUSG00000090490	predicted gene, 17553	15.8463	17.544	9.24885	9.82352
Lrrc1	ENSMUSG00000032352	leucine rich repeat containing 1	15.8462	15.5894	13.9866	15.1728
Anapc16	ENSMUSG00000020107	anaphase promoting complex subunit 16	15.8453	18.8657	17.8365	17.0778
Dpagt1	ENSMUSG00000032123	dolichyl-phosphate (UDP-N-acetylglucosamine) acetylglucosaminephosphotransferase 1 (GlcNAc-1-P transferase)	15.8443	11.4345	15.2415	15.0089
Tmed7	ENSMUSG00000033184	transmembrane emp24 protein transport domain containing 7	15.844	16.8186	20.2323	20.4661
Sned1	ENSMUSG00000047793	sushi, nidogen and EGF-like domains 1	15.8409	10.6252	27.3968	10.764
Csnk2a1	ENSMUSG00000074698	casein kinase 2, alpha 1 polypeptide	15.8381	15.4124	18.874	20.4429
Capzb	ENSMUSG00000028745	capping protein (actin filament) muscle Z-line, beta	15.8202	16.7213	23.716	22.0027
Scarb1	ENSMUSG00000037936	scavenger receptor class B, member 1	15.8165	14.0995	14.2593	16.3736
Tbc1d20	ENSMUSG00000027465	TBC1 domain family, member 20	15.798	17.1952	20.7326	16.4695
Uqcr10	ENSMUSG00000059534	ubiquinol-cytochrome c reductase, complex III subunit X	15.7846	22.078	18.8191	16.9895
Zfyve21	ENSMUSG00000021286	zinc finger, FYVE domain containing 21	15.7743	13.6772	13.3801	19.1882
Mfsd7c	ENSMUSG00000034258	major facilitator superfamily domain containing 7C	15.7715	12.5538	8.00289	12.0407
Rnf10	ENSMUSG00000041740	ring finger protein 10	15.7696	14.8629	17.4356	16.101
Nfe2l2	ENSMUSG00000015839	nuclear factor, erythroid derived 2, like 2	15.7618	17.1134	24.315	20.8497
Map2k1	ENSMUSG00000004936	mitogen-activated protein kinase kinase 1	15.7617	14.587	25.1693	21.8359
Srsf2	ENSMUSG00000034120	serine/arginine-rich splicing factor 2	15.7605	14.9855	23.1787	11.3623
Rab14	ENSMUSG00000026878	RAB14, member RAS oncogene family	15.7604	16.0038	19.5017	19.8135
Ccdc90b	ENSMUSG00000030613	coiled-coil domain containing 90B	15.7554	17.015	14.6398	17.4163
Pold4	ENSMUSG00000024854	polymerase (DNA-directed), delta 4	15.752	19.3195	15.577	19.703
Mon2	ENSMUSG00000034602	MON2 homolog (yeast)	15.751	17.2551	19.3378	16.059
Gbe1	ENSMUSG00000022707	glucan (1,4-alpha-), branching enzyme 1	15.7494	17.6562	20.923	42.0012
Cyba	ENSMUSG00000006519	cytochrome b-245, alpha polypeptide	15.732	25.2019	33.0104	26.7779
A230046K03Rik	ENSMUSG00000034560	RIKEN cDNA A230046K03 gene	15.7284	13.5016	16.7194	19.4306
Creb3l1	ENSMUSG00000027230	cAMP responsive element binding protein 3-like 1	15.723	33.4296	37.3587	36.8641
Tnks2	ENSMUSG00000024811	tankyrase, TRF1-interacting ankyrin-related ADP-ribose polymerase 2	15.7109	17.9054	19.2363	19.8578
Slc39a9	ENSMUSG00000048833	solute carrier family 39 (zinc transporter), member 9	15.7106	17.4824	17.0427	16.6987
Eif2s2	ENSMUSG00000074656	eukaryotic translation initiation factor 2, subunit 2 (beta)	15.708	21.9428	20.2453	14.6888
Rnps1	ENSMUSG00000034681	ribonucleic acid binding protein S1	15.6878	21.2988	22.8172	16.0228
Sash1	ENSMUSG00000015305	SAM and SH3 domain containing 1	15.6858	18.8361	17.4589	21.1295
Tspan13	ENSMUSG00000020577	tetraspanin 13	15.6773	14.5576	12.3029	21.4083
Ippk	ENSMUSG00000021385	inositol 1,3,4,5,6-pentakisphosphate 2-kinase	15.6562	12.1425	9.28069	6.94531
Prrc2a	ENSMUSG00000024393	proline-rich coiled-coil 2A	15.6471	24.3586	21.8846	13.6935
Sox6	ENSMUSG00000051910	SRY-box containing gene 6	15.6466	12.1801	10.175	13.221
[truncated: 21,082 more rows]

## Sheet: SigGenes
Average_RPKM_w1	Average_RPKM_w3	gene	description	Lower_zone_transcript_set	Upper_zone_transcript_set	FoldChange_U0126_vs_Ctrl_w1	PValue_U0126_vs_Ctrl_w1	Significant_U1026_vs_Ctrl_w1	FoldChange_Ptpn11cKO_vs_Ctrl_w1	PValue_Ptpn11cKO_vs_Ctrl_w1	Significant_Ptpn11cKO_vs_Ctrl_w1	FoldChange_4OHT_vs_Ctrl_w1	PValue_4OHT_vs_Ctrl_w1	Significant_4OHT_vs_Ctrl_w1	FoldChange_U0126_vs_Ctrl_w3	PValue_U0126_vs_Ctrl_w3	Significant_U1026_vs_Ctrl_w3	FoldChange_Ptpn11cKO_vs_Ctrl_w3	PValue_Ptpn11cKO_vs_Ctrl_w3	Significant_Ptpn11cKO_vs_Ctrl_w3	FoldChange_4OHT_vs_Ctrl_w3	PValue_4OHT_vs_Ctrl_w3	Significant_4OHT_vs_Ctrl_w3
57.9905	33.8408	G0s2	G0/G1 switch gene 2	0	1	0.622826	0.000141536	0	0.434843	1.30613e-05	1	0.795565	1	0	1.98123	0.00803447	1	0.428644	0.0029493	1	0.950655	1	0
76.677	20.3981	Fam180a	family with sequence similarity 180, member A	0	1	1.05821	0.913742	0	2.89706	2.55529e-09	1	1.49212	0.435205	0	4.27241	3.01484e-11	1	1.98214	0.0485596	1	1.22553	1	0
274.577	108.168	A2m	alpha-2-macroglobulin	0	1	0.84871	0.336837	0	0.778313	0.657432	0	0.891497	1	0	2.02538	0.00352882	1	2.23038	0.011807	1	1.06967	1	0
89.1845	32.6258	Mfi2	antigen p97 (melanoma associated) identified by monoclonal antibodies 133.2 and 96.5	0	1	0.427588	6.9404e-13	1	1.03676	1	0	0.703545	0.514367	0	1.98182	0.00927792	1	2.26236	0.00937041	1	0.965679	1	0
60.2849	27.5174	Fgfr3	fibroblast growth factor receptor 3	0	1	0.576661	6.41243e-06	1	1.56078	0.0333432	0	0.864875	1	0	2.74541	1.40445e-05	1	2.35703	0.0077193	1	0.815612	1	0
466.195	137.688	Col11a2	collagen, type XI, alpha 2	0	1	0.386667	4.82377e-16	1	1.11533	1	0	0.626762	0.157653	0	1.80668	0.0359933	1	2.37741	0.00844497	1	0.743875	0.551029	0
15.0875	4.13623	Thbs3	thrombospondin 3	0	1	0.65753	0.00135616	0	1.45022	0.103134	0	0.830237	1	0	2.34252	0.000394824	1	2.445	0.00618663	1	0.983109	1	0
13.8497	8.45711	Gramd2	GRAM domain containing 2	0	1	0.86243	0.419056	0	1.66019	0.00693984	1	1.02309	1	0	2.01498	0.00460985	1	2.47965	0.00506564	1	1.05788	1	0
68.1139	38.2601	Vit	vitrin	0	1	0.710944	0.0127273	0	1.06157	1	0	0.68255	0.340765	0	1.83958	0.0203984	1	2.53487	0.00257868	1	1.00991	1	0
15.4527	7.18985	Extl1	exostoses (multiple)-like 1	0	1	0.602511	5.64745e-05	1	1.61024	0.0383633	0	0.75574	0.854059	0	1.99807	0.00780925	1	2.80605	0.000889217	1	0.736458	0.62736	0
103.478	34.5848	Smpd3	sphingomyelin phosphodiesterase 3, neutral	0	1	0.227514	3.26144e-36	1	0.875409	0.674178	0	0.623891	0.261976	0	2.022	0.00902506	1	2.96855	0.000181883	1	0.713161	0.297874	0
315.318	69.1397	Col9a3	collagen, type IX, alpha 3	0	1	0.536344	2.70716e-07	1	1.37691	0.2375	0	0.761059	0.837517	0	2.23306	0.000988658	1	3.87125	4.80874e-06	1	0.893872	1	0
61.9834	31.4442	Pcolce2	procollagen C-endopeptidase enhancer 2	0	1	0.701379	0.0072723	0	1.55376	0.0697588	0	0.897308	1	0	2.35319	0.000307733	1	4.2564	2.34457e-07	1	0.871909	1	0
54.2484	30.7132	Col27a1	collagen, type XXVII, alpha 1	0	1	0.604897	4.80517e-05	1	2.00798	0.000125449	1	0.862408	1	0	1.89595	0.0121562	1	4.39267	3.07808e-07	1	1.06377	1	0
119.677	65.0314	Ppp1r3c	protein phosphatase 1, regulatory (inhibitor) subunit 3C	0	1	1.1142	0.522572	0	0.901271	1	0	0.772037	0.692299	0	1.96343	0.00517675	1	0.835412	1	0	1.44541	0.174036	0
10.3742	3.73046	Il17d	interleukin 17D	0	1	1.05406	0.948742	0	1.22234	0.461063	0	0.88557	1	0	2.02473	0.00822123	1	0.845214	1	0	0.695721	0.60246	0
71.2466	34.5541	Zcchc5	zinc finger, CCHC domain containing 5	0	1	0.971098	1	0	0.783245	0.604946	0	0.854333	1	0	0.538324	0.0183755	1	0.89994	1	0	1.06232	1	0
11.612	5.542	Odz3	odd Oz/ten-m homolog 3 (Drosophila)	0	1	0.909189	0.75205	0	0.92641	1	0	0.873448	1	0	1.71792	0.0482028	1	0.942065	1	0	1.28689	0.773742	0
7.52251	4.71252	2310039H08Rik	RIKEN cDNA 2310039H08 gene	0	1	1.06693	0.95147	0	1.13614	1	0	0.987704	1	0	1.9747	0.0179363	1	0.950221	1	0	0.954264	1	0
37.9376	14.0599	Dlk1	delta-like 1 homolog (Drosophila)	0	1	0.347002	9.08049e-20	1	0.50761	0.000223907	1	0.839938	1	0	0.212121	6.97835e-13	1	0.952796	1	0	1.24116	0.833913	0
8.64576	2.00821	Pcp4	Purkinje cell protein 4	0	1	1.33287	0.0757328	0	1.6222	0.0621376	0	1.26425	1	0	5.29986	4.91886e-11	1	0.953493	1	0	1.53463	0.521323	0
211.763	62.7583	Crispld1	cysteine-rich secretory protein LCCL domain containing 1	0	1	0.981098	1	0	0.727241	0.413194	0	0.91312	1	0	1.7004	0.0468505	1	0.953602	1	0	1.06646	1	0
11.0223	3.89824	Peg10	paternally expressed 10	0	1	1.67024	2.01574e-05	1	1.56555	0.0557116	0	0.998282	1	0	2.1691	0.000775625	1	1.00506	1	0	1.2449	1	0
27.8457	13.9602	Sort1	sortilin 1	0	1	0.966791	1	0	0.785075	0.525441	0	0.908749	1	0	1.83262	0.0213913	1	1.01601	1	0	1.21198	1	0
1331.63	576.703	Hapln1	hyaluronan and proteoglycan link protein 1	0	1	1.01762	1	0	0.964971	1	0	0.904199	1	0	1.86765	0.0115036	1	1.07647	1	0	1.09074	1	0
10.3576	2.84696	Calml3	calmodulin-like 3	0	1	0.752592	0.0580707	0	1.13414	0.982399	0	0.665118	0.405727	0	1.92968	0.0176118	1	1.10314	1	0	0.657349	0.235047	0
16.7215	10.3649	Efcab1	EF hand calcium binding domain 1	0	1	1.46221	0.00279303	0	1.17535	0.931237	0	0.984471	1	0	2.28915	0.000290198	1	1.11345	1	0	1.09849	1	0
315.508	69.9701	C1qtnf3	C1q and tumor necrosis factor related protein 3	0	1	1.07975	0.740665	0	1.28966	0.430485	0	0.8318	1	0	2.14584	0.00103168	1	1.26914	1	0	1.27942	0.771073	0
135.226	64.407	Chst11	carbohydrate sulfotransferase 11	0	1	0.904384	0.709583	0	1.08664	1	0	0.817323	1	0	2.03003	0.00321897	1	1.32723	0.77082	0	1.03068	1	0
87.5861	35.3951	Sox9	SRY-box containing gene 9	0	1	1.07671	0.806685	0	1.20486	0.527538	0	0.910157	1	0	2.04889	0.00241088	1	1.35526	0.767826	0	1.12986	1	0
42.4248	17.7949	Slc26a2	solute carrier family 26 (sulfate transporter), member 2	0	1	0.983064	1	0	1.34307	0.318001	0	1.03977	1	0	2.20777	0.000651945	1	1.37871	0.685151	0	0.988561	1	0
39.8384	18.4976	Csgalnact1	chondroitin sulfate N-acetylgalactosaminyltransferase 1	0	1	1.11394	0.563898	0	1.25717	0.389134	0	0.939532	1	0	2.06264	0.00246401	1	1.3849	0.638547	0	1.06667	1	0
184.237	93.0489	Papss2	3'-phosphoadenosine 5'-phosphosulfate synthase 2	0	1	1.19076	0.225683	0	1.33271	0.278398	0	0.991109	1	0	2.3636	0.000137065	1	1.41979	0.625846	0	1.04551	1	0
9.59438	3.95175	Pla2g5	phospholipase A2, group V	0	1	0.657714	0.00145221	0	1.91235	0.00302098	1	0.973019	1	0	2.07496	0.00367786	1	1.44153	0.648475	0	0.963104	1	0
69.3383	40.6091	S100b	S100 protein, beta polypeptide, neural	0	1	0.967594	1	0	1.52865	0.0791477	0	1.09858	1	0	1.91767	0.0102768	1	1.44969	0.49185	0	0.953521	1	0
1481.82	416.81	Col9a1	collagen, type IX, alpha 1	0	1	0.783421	0.0936273	0	0.966561	1	0	0.854592	1	0	1.75854	0.0327388	1	1.46141	0.521038	0	0.986766	1	0
38.498	21.3628	Zim1	zinc finger, imprinted 1	0	1	1.23359	0.114597	0	1.11306	0.498739	0	0.761313	0.961687	0	1.83035	0.0165965	1	1.59306	0.375845	0	1.10612	1	0
252.895	38.2325	Epyc	epiphycan	0	1	1.14676	0.381256	0	1.08103	1	0	0.934168	1	0	3.04448	4.68901e-07	1	1.61052	0.287762	0	1.45165	0.0917093	0
24.2093	9.1622	Nrk	Nik related kinase	0	1	1.51933	0.000622314	0	1.15591	0.624372	0	0.914694	1	0	1.81774	0.0157494	1	1.62444	0.326887	0	1.27555	0.756749	0
25.6983	13.0659	Tnnt3	troponin T3, skeletal, fast	0	1	0.750025	0.0387949	0	1.56991	0.0466785	0	1.28822	1	0	1.7719	0.0331119	1	1.64607	0.334176	0	0.875237	1	0
209.576	76.4581	Cd24a	CD24a antigen	0	1	1.41319	0.00663781	0	2.01306	0.000709277	1	1.05586	1	0	3.42769	1.00791e-08	1	1.65933	0.198039	0	1.03475	1	0
4.65641	2.58831	1500002C15Rik	RIKEN cDNA 1500002C15 gene	0	1	1.05418	1	0	1.08963	1	0	0.422956	0.0376876	1	2.24922	0.0200277	1	1.66285	0.465883	0	0.724711	1	0
38.5011	16.3391	Xylt1	xylosyltransferase 1	0	1	0.443912	7.99578e-12	1	0.992472	1	0	0.784851	1	0	2.22288	0.00120991	1	1.70988	0.180835	0	1.06245	1	0
1292.53	444.785	Lect1	leukocyte cell derived chemotaxin 1	0	1	0.801961	0.153965	0	0.881642	0.971588	0	0.895946	1	0	1.74186	0.0423697	1	1.75974	0.119005	0	1.16652	1	0
12.2946	7.33882	Pkdcc	protein kinase domain containing, cytoplasmic	0	1	0.358093	8.5441e-18	1	1.17145	1	0	0.713785	0.662318	0	1.80473	0.0419468	1	1.82049	0.135327	0	0.879438	1	0
7.74454	3.89376	Sdk2	sidekick homolog 2 (chicken)	0	1	0.51593	4.98322e-08	1	1.02625	1	0	0.763545	1	0	1.80619	0.0361628	1	1.82258	0.104832	0	0.9001	1	0
29.9364	16.1034	Sobp	sine oculis-binding protein homolog (Drosophila)	0	1	1.26863	0.0869458	0	1.59348	0.015971	0	1.09206	1	0	1.81144	0.018812	1	1.82572	0.146774	0	1.10311	1	0
202.525	115.561	Slc44a2	solute carrier family 44, member 2	0	1	0.82978	0.244879	0	1.3302	0.245993	0	0.82595	1	0	2.00243	0.00582921	1	1.9728	0.0577468	0	1.09143	1	0
7.45576	1.449	Ninj2	ninjurin 2	0	1	0.70185	0.0259661	0	1.3697	0.376942	0	0.642194	0.256488	0	2.97175	3.03859e-05	1	3.85035	8.00324e-05	0	0.561204	0.334511	0
91.8304	32.726	Matn1	matrilin 1, cartilage matrix protein	0	1	0.406693	1.57841e-13	1	0.414523	3.17087e-06	1	0.252754	3.75799e-14	1	2.60606	4.43684e-05	1	1.49699	0.524952	0	0.388878	2.44355e-08	1
11.9407	7.36695	Tbc1d10a	TBC1 domain family, member 10a	0	1	0.398727	4.05241e-14	1	1.062	1	0	0.984966	1	0	1.06687	1	0	2.11923	0.0339276	1	0.902826	1	0
100.723	22.5218	Sparcl1	SPARC-like 1	0	1	1.00813	1	0	0.992966	1	0	1.0521	1	0	1.57032	0.128541	0	2.13767	0.0276099	1	0.947057	1	0
18.111	9.60261	Rab11fip4	RAB11 family interacting protein 4 (class II)	0	1	0.691378	0.00422853	0	1.32033	0.24785	0	0.963004	1	0	1.6523	0.0836865	0	2.36154	0.00703485	1	0.974374	1	0
571.228	173.275	Matn3	matrilin 3	0	1	0.641043	0.000739124	0	1.29676	0.382412	0	0.748259	0.677323	0	1.27746	0.676427	0	2.48146	0.00322564	1	1.30911	0.527335	0
637.795	158.393	Col9a2	collagen, type IX, alpha 2	0	1	0.38473	4.61682e-16	1	1.07895	1	0	0.673002	0.33812	0	1.54511	0.207113	0	2.49017	0.00487446	1	0.847696	1	0
15.2796	3.95089	Cmtm5	CKLF-like MARVEL transmembrane domain containing 5	0	1	0.582196	8.203e-05	1	1.31696	0.388215	0	0.915124	1	0	1.78316	0.056473	0	3.00137	0.000600072	1	1.24374	1	0
203.913	82.0052	Ucma	upper zone of growth plate and cartilage matrix associated	0	1	0.623156	0.000204655	0	1.05038	1	0	1.21829	1	0	1.41027	0.364048	0	3.26968	3.40717e-05	1	1.38964	0.212242	0
16.9042	10.0901	Man1a	mannosidase 1, alpha	0	1	1.10977	0.586619	0	1.12811	0.933559	0	0.799269	1	0	1.14279	0.97879	0	0.580094	0.248203	0	0.837866	1	0
67.6257	28.3067	Tgfbi	transforming growth factor, beta induced	0	1	0.756395	0.0394109	0	0.910223	0.876965	0	1.41849	0.649936	0	1.16921	1	0	0.58197	0.287062	0	1.34622	0.445304	0
6.32995	4.73587	Chchd4	coiled-coil-helix-coiled-coil-helix domain containing 4	0	1	0.999995	1	0	1.05786	1	0	1.19182	1	0	0.920841	1	0	0.621834	0.312158	0	1.21334	1	0
14.5464	6.68507	Tnfrsf21	tumor necrosis factor receptor superfamily, member 21	0	1	0.936353	0.909023	0	0.836983	0.706105	0	0.846221	1	0	1.42494	0.335243	0	0.685777	0.602711	0	0.913419	1	0
7.4393	4.73532	Hspb6	heat shock protein, alpha-crystallin-related, B6	0	1	0.928978	0.823559	0	1.14158	1	0	0.851205	1	0	0.853756	1	0	0.722649	0.780228	0	1.02207	1	0
841.829	393.325	Igf2	insulin-like growth factor 2	0	1	0.907329	0.714691	0	0.929764	1	0	0.891583	1	0	1.44276	0.301418	0	0.766924	0.854713	0	0.998071	1	0
1011.23	387.467	Itm2a	integral membrane protein 2A	0	1	1.08725	0.733304	0	0.90418	1	0	1.02708	1	0	0.90135	1	0	0.79143	1	0	1.29815	0.588584	0
18.6283	9.98122	Ppa1	pyrophosphatase (inorganic) 1	0	1	0.86704	0.46602	0	1.16487	1	0	1.31406	0.992512	0	1.20833	0.852369	0	0.820594	0.972752	0	1.15898	1	0
8.12124	4.84005	Mtus1	mitochondrial tumor suppressor 1	0	1	1.2321	0.129332	0	0.904474	1	0	1.15588	1	0	1.16674	0.938713	0	0.82516	1	0	1.20024	1	0
16.1078	9.46441	Fam43a	family with sequence similarity 43, member A	0	1	0.916956	0.759273	0	0.810709	0.83961	0	0.746235	0.837517	0	1.13402	1	0	0.829637	1	0	1.04296	1	0
16.7467	5.87674	Slc27a6	solute carrier family 27 (fatty acid transporter), member 6	0	1	0.810235	0.185795	0	0.702384	0.277026	0	0.81071	1	0	0.719817	0.46134	0	0.831964	1	0	0.818233	1	0
7.98072	4.95814	Pdxp	pyridoxal (pyridoxine, vitamin B6) phosphatase	0	1	0.440259	1.24806e-10	1	0.72175	0.3378	0	1.07376	1	0	1.14074	1	0	0.845305	1	0	1.54604	0.11932	0
24.9783	6.1211	Klk8	kallikrein related-peptidase 8	0	1	0.549345	8.03543e-07	1	0.563474	0.014729	1	1.06104	1	0	0.387786	0.000355995	0	0.849849	1	0	1.20695	1	0
46.3757	29.8681	Ier3	immediate early response 3	0	1	0.70166	0.00677973	0	0.514081	0.00117349	1	1.26702	1	0	0.74655	0.441898	0	0.8616	1	0	1.54789	0.069353	0
17.7714	12.2406	Agpat6	1-acylglycerol-3-phosphate O-acyltransferase 6 (lysophosphatidic acid acyltransferase, zeta)	0	1	0.85416	0.339212	0	0.994745	1	0	1.04857	1	0	1.02818	1	0	0.896038	1	0	1.09685	1	0
22.3147	13.6354	Gm8730	predicted pseudogene 8730	0	1	0.155905	1.29851e-36	1	0.447707	2.77414e-05	1	0.605085	0.132691	0	0.762584	0.509695	0	0.919727	1	0	0.850873	1	0
893.026	439.66	Cpe	carboxypeptidase E	0	1	0.989733	1	0	0.839411	0.657432	0	0.955961	1	0	1.42783	0.305937	0	0.927147	1	0	0.82328	1	0
191.087	111.892	Rplp2-ps1	ribosomal protein, large P2, pseudogene 1	0	1	0.331334	3.01057e-20	1	0.45903	1.98507e-05	1	0.695395	0.489045	0	0.972571	1	0	0.92767	1	0	0.790709	0.794342	0
6.63195	4.45595	Slc25a33	solute carrier family 25, member 33	0	1	1.07146	0.886634	0	1.38043	0.566847	0	1.14832	1	0	1.4423	0.332124	0	0.945448	1	0	1.07682	1	0
50.7792	27.573	Arf2	ADP-ribosylation factor 2	0	1	0.983878	1	0	1.16062	0.999945	0	1.09858	1	0	1.0403	1	0	0.954425	1	0	0.875243	1	0
22.9746	13.2662	Fam20b	family with sequence similarity 20, member B	0	1	0.879636	0.503655	0	1.03284	1	0	1.01242	1	0	1.10079	1	0	0.957394	1	0	1.02875	1	0
10.3032	6.31054	Lrrc8c	leucine rich repeat containing 8 family, member C	0	1	1.00837	1	0	0.917713	1	0	0.857744	1	0	1.24568	0.742274	0	0.959722	1	0	0.713432	0.359694	0
9.37522	6.0591	1200011M11Rik	RIKEN cDNA 1200011M11 gene	0	1	0.959793	1	0	0.984473	1	0	0.962037	1	0	0.917983	1	0	0.975007	1	0	1.0765	1	0
7.66364	3.95611	Lmcd1	LIM and cysteine-rich domains 1	0	1	0.548148	5.47904e-06	1	1.30685	0.563854	0	0.716218	0.649936	0	0.50724	0.0110893	0	0.990983	1	0	0.654586	0.106666	0
578.217	341.871	Rps26	ribosomal protein S26	0	1	0.510079	1.62259e-08	1	0.557813	0.00231308	1	0.738959	0.712877	0	0.843714	0.815447	0	0.99723	1	0	0.779762	0.830756	0
7.97185	5.18694	Irf2bp1	interferon regulatory factor 2 binding protein 1	0	1	0.784238	0.116633	0	0.903287	1	0	0.949708	1	0	1.05901	1	0	1.01017	1	0	1.28349	0.901486	0
38.0542	24.2344	Amd1	S-adenosylmethionine decarboxylase 1	0	1	1.39765	0.0129101	0	1.30314	0.546202	0	1.22713	1	0	1.10836	1	0	1.01381	1	0	0.929792	1	0
19.6173	13.3706	Samd4b	sterile alpha motif domain containing 4B	0	1	0.73014	0.0168117	0	0.952967	1	0	0.832954	1	0	1.07205	1	0	1.01407	1	0	1.02112	1	0
7.45975	3.5315	Cdc42ep4	CDC42 effector protein (Rho GTPase binding) 4	0	1	0.447289	5.39991e-11	1	0.599219	0.0234701	1	0.709377	0.519986	0	1.0432	1	0	1.0171	1	0	0.821382	1	0
845.679	508.912	Fau	Finkel-Biskis-Reilly murine sarcoma virus (FBR-MuSV) ubiquitously expressed (fox derived)	0	1	0.546441	3.70487e-07	1	0.68332	0.0755843	0	0.827776	1	0	1.03669	1	0	1.01939	1	0	0.864732	1	0
97.8102	67.8971	Eif4ebp1	eukaryotic translation initiation factor 4E binding protein 1	0	1	0.486999	1.94797e-09	1	0.625202	0.0192412	0	0.834582	1	0	1.08774	1	0	1.02297	1	0	0.800411	0.969361	0
4.93595	3.17719	Zc3hav1l	zinc finger CCCH-type, antiviral 1-like	0	1	1.17895	0.336633	0	0.815538	0.946285	0	1.00215	1	0	0.901587	1	0	1.02615	1	0	1.06394	1	0
25.039	16.5731	Sf3b5	splicing factor 3b, subunit 5	0	1	0.38975	4.41399e-13	1	0.72677	0.25976	0	0.688727	0.45922	0	1.22207	0.937522	0	1.04157	1	0	0.798715	1	0
15.2547	5.71212	Sim2	single-minded homolog 2 (Drosophila)	0	1	0.751486	0.0514086	0	0.892342	1	0	0.547678	0.0444232	1	1.05923	1	0	1.05331	1	0	0.924441	1	0
343.455	230.116	Mif	macrophage migration inhibitory factor	0	1	0.196851	1.0861e-42	1	0.317655	2.59706e-11	1	0.738128	0.74425	0	0.950309	1	0	1.06379	1	0	0.839832	1	0
83.9986	55.1468	Pofut2	protein O-fucosyltransferase 2	0	1	0.320731	3.11472e-22	1	0.625209	0.0246379	0	0.756558	0.892885	0	0.838765	0.766997	0	1.06804	1	0	0.992315	1	0
15.9952	9.43975	Foxo4	forkhead box O4	0	1	0.821478	0.19619	0	0.933012	1	0	0.95135	1	0	1.26501	0.715484	0	1.07262	1	0	0.894718	1	0
178.652	130.923	Rpl13a	ribosomal protein L13A	0	1	0.588967	1.23427e-05	1	0.804671	0.459341	0	1.02324	1	0	1.26747	0.753419	0	1.07966	1	0	0.866472	1	0
9.94636	5.66779	Slc12a2	solute carrier family 12, member 2	0	1	1.60998	0.000125203	0	1.09795	0.930703	0	1.0028	1	0	1.38296	0.381407	0	1.07977	1	0	1.2348	1	0
15.9356	9.63663	Ccdc8	coiled-coil domain containing 8	0	1	0.576384	7.93424e-06	1	0.701537	0.208582	0	0.935747	1	0	1.03137	1	0	1.0828	1	0	1.08814	1	0
7.81614	3.7931	Vps37b	vacuolar protein sorting 37B (yeast)	0	1	0.673085	0.00406974	0	0.918136	1	0	0.696504	0.515803	0	0.907341	1	0	1.08664	1	0	0.831947	1	0
908.341	415.749	Dcn	decorin	0	1	1.11252	0.572995	0	0.620049	0.0302665	0	0.865837	1	0	0.995268	1	0	1.0876	1	0	1.02628	1	0
60.4648	30.8301	Lrrc17	leucine rich repeat containing 17	0	1	0.853011	0.368314	0	0.7993	0.576065	0	0.834015	1	0	0.976165	1	0	1.09607	1	0	0.966076	1	0
11.0677	4.63487	Efnb2	ephrin B2	0	1	1.48782	0.00161018	0	0.930508	1	0	0.969327	1	0	1.32598	0.508939	0	1.10466	1	0	1.1221	1	0
6.80304	3.80507	4930523C07Rik	RIKEN cDNA 4930523C07 gene	0	1	0.927009	0.985051	0	1.07078	1	0	1.05402	1	0	1.09395	1	0	1.1166	1	0	0.979495	1	0
5.5848	2.32086	Ube2ql1	ubiquitin-conjugating enzyme E2Q family-like 1	0	1	0.741811	0.0392786	0	0.516563	0.00406553	1	0.594723	0.109088	0	0.800379	0.815633	0	1.11761	1	0	0.683592	0.294711	0
61.3449	39.8844	Vkorc1	vitamin K epoxide reductase complex, subunit 1	0	1	0.859386	0.38709	0	0.82894	0.605696	0	0.961526	1	0	1.135	1	0	1.11876	1	0	1.06118	1	0
77.6516	49.7725	Slc3a2	solute carrier family 3 (activators of dibasic and neutral amino acid transport), member 2	0	1	0.730592	0.0175365	0	1.11438	1	0	1.00242	1	0	0.987742	1	0	1.12637	1	0	0.824878	1	0
17.826	8.8745	Sulf2	sulfatase 2	0	1	0.782255	0.0862276	0	1.00495	1	0	0.785884	1	0	1.32229	0.565957	0	1.13185	1	0	1.18342	1	0
6.62982	3.43806	Gm20499	predicted gene 20499	0	1	0.859678	0.59116	0	1.01532	1	0	0.816834	1	0	1.30684	0.806184	0	1.13682	1	0	1.14324	1	0
24.0086	16.5114	Slc35b2	solute carrier family 35, member B2	0	1	0.550222	9.46291e-07	1	0.909222	0.933559	0	0.915676	1	0	1.03193	1	0	1.13795	1	0	1.03696	1	0
126.093	60.2838	Fgfrl1	fibroblast growth factor receptor-like 1	0	1	0.645517	0.000494165	0	0.750534	0.352337	0	0.849847	1	0	0.969245	1	0	1.1463	1	0	1.06537	1	0
27.5477	17.0149	Tmed1	transmembrane emp24 domain containing 1	0	1	0.539562	3.71799e-07	1	0.756418	0.331329	0	0.8909	1	0	1.23439	0.896465	0	1.15002	1	0	0.967445	1	0
253.231	132.223	Rcn3	reticulocalbin 3, EF-hand calcium binding domain	0	1	0.281352	1.00124e-27	1	0.591841	0.00406553	1	0.753398	0.816208	0	0.920401	1	0	1.15765	1	0	0.905425	1	0
12.8411	7.04871	Kcna6	potassium voltage-gated channel, shaker-related, subfamily, member 6	0	1	0.839331	0.250851	0	0.918984	1	0	0.973177	1	0	1.21645	0.820908	0	1.16011	1	0	1.11456	1	0
7.23146	4.37872	Jmjd6	jumonji domain containing 6	0	1	0.694013	0.00530817	0	0.913772	1	0	1.11592	1	0	0.916901	1	0	1.1651	1	0	1.21297	1	0
72.4107	30.9645	Hspg2	perlecan (heparan sulfate proteoglycan 2)	0	1	0.25013	1.33015e-32	1	0.602022	0.0100109	1	0.63427	0.259107	0	1.35428	0.618816	0	1.1669	1	0	0.861798	1	0
9583.45	3866.13	Mgp	matrix Gla protein	0	1	0.44522	1.30957e-11	1	0.810704	0.675301	0	0.718833	0.482905	0	0.763796	0.511648	0	1.1756	0.938372	0	0.918565	1	0
28.7699	20.7217	Gpx7	glutathione peroxidase 7	0	1	0.695021	0.00546415	0	0.896274	0.934832	0	0.914242	1	0	1.00163	1	0	1.17915	1	0	1.0772	1	0
7.33188	4.51673	Ppp1r10	protein phosphatase 1, regulatory subunit 10	0	1	0.781923	0.0771287	0	0.985116	1	0	0.838493	1	0	0.778119	0.631735	0	1.17957	1	0	0.860773	1	0
60.4131	38.1743	Gaa	glucosidase, alpha, acid	0	1	0.356656	9.56842e-19	1	0.581741	0.00702552	1	0.678394	0.410017	0	1.04121	1	0	1.18482	1	0	0.911698	1	0
15.3149	9.4944	1500012F01Rik	RIKEN cDNA 1500012F01 gene	0	1	1.08699	0.814192	0	1.23129	0.619313	0	1.19074	1	0	1.2963	0.63374	0	1.19781	1	0	1.06302	1	0
29.99	20.2067	Tmem98	transmembrane protein 98	0	1	0.588805	2.772e-05	1	0.825731	0.704356	0	0.759295	0.837517	0	1.09479	1	0	1.19861	1	0	1.02005	1	0
10.7493	4.87792	Fzd9	frizzled homolog 9 (Drosophila)	0	1	0.494889	1.75143e-08	1	1.19726	1	0	0.873582	1	0	1.41929	0.429767	0	1.19976	0.963996	0	0.983808	1	0
12.0245	7.85009	Furin	furin (paired basic amino acid cleaving enzyme)	0	1	0.379516	2.59798e-16	1	0.60023	0.0133899	1	0.674554	0.410799	0	0.872411	0.921152	0	1.20429	1	0	0.935143	1	0
14.6752	7.9177	Kank1	KN motif and ankyrin repeat domains 1	0	1	0.725157	0.0173537	0	0.980463	1	0	0.916742	1	0	0.882452	1	0	1.20451	1	0	0.765717	0.756049	0
72.7897	29.8768	Fscn1	fascin homolog 1, actin bundling protein (Strongylocentrotus purpuratus)	0	1	0.416733	1.00985e-13	1	0.705595	0.119307	0	0.686783	0.440092	0	1.18933	1	0	1.20833	1	0	0.978806	1	0
8.12722	4.63467	Khk	ketohexokinase	0	1	0.425616	2.91885e-11	1	0.612514	0.0594184	0	0.796171	1	0	1.23302	0.937984	0	1.21182	1	0	0.895125	1	0
13.1055	7.11581	Pim3	proviral integration site 3	0	1	0.594313	3.70415e-05	1	0.877575	0.92374	0	0.977691	1	0	1.4391	0.362428	0	1.22032	1	0	1.07307	1	0
31.6238	21.1759	Cdk2ap1	CDK2 (cyclin-dependent kinase 2)-associated protein 1	0	1	0.826962	0.200583	0	1.07456	1	0	1.04925	1	0	1.27758	0.675027	0	1.22914	1	0	0.988071	1	0
8.91615	3.48665	Mgat4a	mannoside acetylglucosaminyltransferase 4, isoenzyme A	0	1	1.05443	0.955846	0	1.58369	0.0269224	0	1.0111	1	0	1.54928	0.149859	0	1.23121	1	0	1.01535	1	0
20.4493	9.15437	H2-DMb1	histocompatibility 2, class II, locus Mb1	0	1	0.699061	0.00958	0	1.0373	1	0	0.879244	1	0	1.1471	1	0	1.23616	1	0	1.4253	0.161564	0
174.135	62.3934	Nid2	nidogen 2	0	1	0.615793	0.000110291	1	1.23291	0.531386	0	0.888778	1	0	1.58581	0.129266	0	1.23771	1	0	1.26651	0.801654	0
6.04047	3.35851	Trim47	tripartite motif-containing 47	0	1	0.383086	2.94151e-15	1	0.911839	0.966292	0	0.902302	1	0	0.85358	0.881913	0	1.24456	1	0	0.725399	0.41034	0
40.5806	20.3278	Cdkn1c	cyclin-dependent kinase inhibitor 1C (P57)	0	1	1.43219	0.00621796	0	1.08911	1	0	1.07266	1	0	1.44279	0.281237	0	1.25211	0.980911	0	1.09941	1	0
35.7484	18.0106	Slc7a1	solute carrier family 7 (cationic amino acid transporter, y+ system), member 1	0	1	0.801874	0.128119	0	1.19996	0.881952	0	0.829622	1	0	1.40171	0.395715	0	1.25288	0.927841	0	0.955513	1	0
6.44894	3.73477	AI646023	expressed sequence AI646023	0	1	0.889083	0.601217	0	1.27815	0.463816	0	1.02266	1	0	1.56926	0.139364	0	1.26607	0.949856	0	1.18013	1	0
19.1099	8.19805	Fam89a	family with sequence similarity 89, member A	0	1	0.660041	0.0019001	0	1.20305	0.726137	0	1.00409	1	0	1.16543	1	0	1.26612	1	0	0.989193	1	0
8.93419	5.16532	Atoh8	atonal homolog 8 (Drosophila)	0	1	0.41399	5.50459e-12	1	0.954595	1	0	0.715753	0.795888	0	1.10755	1	0	1.27347	0.916772	0	0.894214	1	0
9.8049	6.06554	Ccdc109a	coiled-coil domain containing 109A	0	1	1.05282	0.967761	0	1.09546	0.895316	0	0.944449	1	0	1.23504	0.760773	0	1.27364	0.956288	0	0.963302	1	0
15.398	6.05238	Gfpt2	glutamine fructose-6-phosphate transaminase 2	0	1	0.677643	0.00320646	0	1.30642	0.521187	0	1.03528	1	0	1.56776	0.137547	0	1.27909	0.899479	0	0.991779	1	0
12.1307	6.06225	Prr5	proline rich 5 (renal)	0	1	0.412492	7.48819e-13	1	0.983787	1	0	0.742575	0.865752	0	1.5321	0.22995	0	1.2969	0.942213	0	1.056	1	0
61.7009	36.0476	Cd109	CD109 antigen	0	1	1.05811	0.942269	0	0.900657	0.975402	0	1.01128	1	0	0.961628	1	0	1.29896	0.885349	0	0.882519	1	0
10.6564	2.78367	Fzd10	frizzled homolog 10 (Drosophila)	0	1	0.414454	4.88505e-12	1	0.344444	1.63511e-07	1	0.371577	5.49513e-06	1	0.259216	1.12165e-07	0	1.32541	1	0	0.287542	2.54023e-11	0
202.079	56.0721	Scrg1	scrapie responsive gene 1	0	1	0.899175	0.708548	0	1.01689	1	0	1.10142	1	0	1.20698	0.801059	0	1.33172	0.79574	0	1.27856	0.667657	0
13.1444	6.5542	Kctd4	potassium channel tetramerisation domain containing 4	0	1	1.31679	0.0438642	0	1.18753	0.537131	0	0.910347	1	0	1.53721	0.142479	0	1.3649	0.714945	0	1.16515	1	0
44.2643	20.9778	Gpr126	G protein-coupled receptor 126	0	1	1.07188	0.823559	0	0.929361	1	0	0.758676	0.871366	0	0.713323	0.409107	0	1.37548	0.625846	0	0.826601	1	0
63.1798	31.5744	Mia1	melanoma inhibitory activity 1	0	1	0.431351	1.42069e-12	1	0.898984	1	0	0.883696	1	0	1.42074	0.412146	0	1.38496	0.624526	0	0.895449	1	0
28.8038	17.9668	Lepre1	leprecan 1	0	1	0.56582	3.56875e-06	1	0.825741	0.639792	0	0.862169	1	0	1.12335	1	0	1.39172	0.625846	0	1.02487	1	0
17.1133	11.9058	Lemd2	LEM domain containing 2	0	1	0.435984	6.08356e-12	1	0.830015	0.612484	0	0.876152	1	0	0.884768	0.965053	0	1.40691	0.670938	0	0.897816	1	0
7.98865	4.19822	Mical1	microtubule associated monoxygenase, calponin and LIM domain containing 1	0	1	0.465424	2.08626e-10	1	1.08531	1	0	1.02363	1	0	0.974739	1	0	1.42129	0.625846	0	0.941715	1	0
21.1779	12.2683	Gpt2	glutamic pyruvate transaminase (alanine aminotransferase) 2	0	1	0.787256	0.0960796	0	1.29272	0.523256	0	0.82922	1	0	1.57875	0.134613	0	1.43472	0.625846	0	0.761734	0.652487	0
20.8568	10.0587	Aff3	AF4/FMR2 family, member 3	0	1	0.937785	0.962238	0	0.883463	1	0	0.547671	0.0240891	1	1.51299	0.176375	0	1.44861	0.590213	0	0.895991	1	0
19.5091	10.5898	Tspyl4	TSPY-like 4	0	1	1.02544	1	0	1.23357	0.475318	0	0.763952	0.997736	0	1.52761	0.163179	0	1.45793	0.571757	0	0.810113	1	0
1526.25	742.593	Serpinh1	serine (or cysteine) peptidase inhibitor, clade H, member 1	0	1	0.600435	3.8818e-05	1	0.878807	0.814992	0	0.837978	1	0	1.37851	0.464116	0	1.47492	0.507204	0	0.904589	1	0
29.0751	17.9801	Slc43a3	solute carrier family 43, member 3	0	1	0.893155	0.610834	0	1.32547	0.269491	0	0.80166	1	0	0.969662	1	0	1.4823	0.572601	0	1.05756	1	0
114.225	58.7912	Leprel4	leprecan-like 4	0	1	0.543138	4.51579e-07	1	0.775124	0.363761	0	0.838805	1	0	1.16453	1	0	1.48474	0.49185	0	1.04543	1	0
1652.67	545.402	Col11a1	collagen, type XI, alpha 1	0	1	0.70829	0.00964662	0	0.986691	1	0	0.866124	1	0	1.66402	0.0653987	0	1.49417	0.470923	0	1.07331	1	0
87.9741	55.4198	Plagl1	pleiomorphic adenoma gene-like 1	0	1	1.41323	0.0057655	0	1.28764	0.175998	0	0.978807	1	0	1.56869	0.096154	0	1.50362	0.500455	0	1.05244	1	0
19.3162	7.86956	Cybrd1	cytochrome b reductase 1	0	1	1.03567	1	0	0.872987	1	0	0.82474	1	0	1.41365	0.349626	0	1.52068	0.344549	0	1.15956	1	0
4.52521	2.58024	Mtx1	metaxin 1	0	1	0.863196	0.448358	0	1.29271	0.473118	0	0.890525	1	0	1.4237	0.356333	0	1.5256	0.494355	0	0.893542	1	0
12.381	7.81023	Ogfr	opioid growth factor receptor	0	1	0.540584	5.40867e-07	1	0.990226	1	0	0.741449	0.74425	0	1.15732	1	0	1.53666	0.427262	0	0.950114	1	0
14.1415	7.21475	Jub	ajuba	0	1	1.04795	1	0	1.01758	1	0	0.825416	1	0	1.02155	1	0	1.54556	0.41319	0	1.04281	1	0
12.2269	5.07705	Chadl	chondroadherin-like	0	1	0.235635	1.52523e-32	1	0.578407	0.018809	1	0.613624	0.131637	0	1.2643	0.841287	0	1.5655	0.389309	0	0.720829	0.467879	0
41.5657	19.0572	Moxd1	monooxygenase, DBH-like 1	0	1	0.527012	1.82362e-07	1	1.16204	0.769191	0	1.15392	1	0	1.17616	0.930957	0	1.5672	0.255361	0	0.823767	1	0
8929.28	2469.61	Col2a1	collagen, type II, alpha 1	0	1	0.400874	9.58491e-15	1	0.833685	0.757358	0	0.726578	0.654727	0	1.38933	0.464797	0	1.57514	0.312377	0	0.828798	1	0
206.273	117.323	Fkbp10	FK506 binding protein 10	0	1	0.495608	3.78408e-09	1	0.815841	0.559424	0	0.791227	1	0	1.06999	1	0	1.58062	0.30362	0	1.03673	1	0
5.79064	1.21328	Wisp3	WNT1 inducible signaling pathway protein 3	0	1	0.679205	0.0124283	0	0.927627	1	0	0.604565	0.169051	0	1.26096	0.81526	0	1.59063	0.472532	0	0.740162	1	0
8.09761	4.91452	Prkg2	protein kinase, cGMP-dependent, type II	0	1	0.85902	0.401239	0	1.23293	0.673633	0	1.19341	1	0	1.26336	0.618716	0	1.6393	0.300516	0	0.922021	1	0
22.5832	14.948	2610018G03Rik	RIKEN cDNA 2610018G03 gene	0	1	1.36966	0.0155849	0	1.59554	0.00690127	0	1.08865	1	0	1.57768	0.0977347	0	1.69584	0.250671	0	1.00686	1	0
9.11371	5.34905	Sorbs2	sorbin and SH3 domain containing 2	0	1	1.18713	0.230285	0	1.48839	0.028435	0	0.853542	1	0	1.54025	0.13657	0	1.75463	0.19853	0	1.25277	0.832013	0
26.1243	17.5962	Slc12a4	solute carrier family 12, member 4	0	1	0.504769	1.36006e-08	1	0.919473	1	0	0.753423	0.865752	0	1.08918	1	0	1.75783	0.173481	0	0.936797	1	0
38.8547	26.1518	Cspg4	chondroitin sulfate proteoglycan 4	0	1	0.381875	2.51669e-16	1	0.894167	0.951091	0	0.719246	0.759234	0	1.51358	0.26932	0	1.83421	0.0994746	0	0.908108	1	0
13.7981	5.55478	A330049M08Rik	RIKEN cDNA A330049M08 gene	0	1	0.58678	1.56183e-05	1	1.17026	0.840148	0	0.808527	1	0	1.59443	0.123436	0	1.88606	0.101527	0	0.732375	0.521889	0
11.3546	6.17503	Gale	galactose-4-epimerase, UDP	0	1	0.31187	3.51553e-22	1	0.77209	0.462045	0	0.888184	1	0	0.972612	1	0	2.00896	0.0799404	0	0.80252	1	0
9.51126	4.26264	Kcnk5	potassium channel, subfamily K, member 5	0	1	0.56264	1.18705e-05	1	0.9816	1	0	0.84599	1	0	1.12566	1	0	2.03837	0.0504312	0	0.785325	0.888332	0
5.79017	1.23827	Rlbp1	retinaldehyde binding protein 1	0	1	0.776276	0.111404	0	1.95323	0.000602404	1	0.889236	1	0	2.736	5.38139e-05	0	6.44075	4.98512e-10	0	1.12097	1	0
9.14791	5.26826	Cth	cystathionase (cystathionine gamma-lyase)	0	1	0.927175	0.863301	0	1.45146	0.339907	0	0.89549	1	0	1.43708	0.301418	0	1.43133	0.646301	0	0.568445	0.00462596	1
622.001	183.181	3110079O15Rik	RIKEN cDNA 3110079O15 gene	0	1	0.195336	8.55379e-43	1	0.65657	0.0502008	0	0.552969	0.0188229	1	1.374	0.566113	0	1.86299	0.102427	0	0.544675	0.00311277	1
1.51838	4.60406	Sdpr	serum deprivation response	0	0	0.881047	0.722109	0	0.651905	0.10201	0	1.59748	0.154492	0	0.503774	0.00792512	1	0.165603	1.15002e-11	1	1.417	0.53249	0
2.65923	6.66409	Igfbp3	insulin-like growth factor binding protein 3	1	0	0.437458	0.000245097	0	0.543214	0.00570829	0	0.928694	1	0	0.416331	0.000338737	1	0.178342	4.42204e-10	1	0.883333	1	0
5.85659	7.04121	Ptn	pleiotrophin	0	0	0.499069	2.02221e-06	0	0.609001	0.04472	0	1.14141	1	0	0.530964	0.0108917	1	0.186572	1.79588e-09	1	1.45682	0.233556	0
11.9694	29.7304	Tnmd	tenomodulin	1	0	1.06601	0.994563	0	1.23336	0.677721	0	1.36974	0.762502	0	0.567135	0.0489186	1	0.203368	5.70254e-09	1	0.95815	1	0
0.963663	7.45843	Rspo2	R-spondin 2 homolog (Xenopus laevis)	1	0	1.30102	0.298143	0	0.829317	0.766495	0	0.880538	1	0	0.492482	0.00569231	1	0.209872	3.29721e-08	1	1.30264	0.888332	0
1.22121	4.8901	Clec4a1	C-type lectin domain family 4, member a1	1	0	1.11558	0.958753	0	0.76854	0.225478	0	0.560141	0.717301	0	0.0973712	2.74821e-20	1	0.241188	5.25808e-07	1	0.530774	0.0537982	0
22.2999	39.2359	Trf	transferrin	0	0	0.531166	1.31077e-07	1	0.463137	6.88535e-05	1	1.13818	1	0	0.496597	0.00472557	1	0.246927	2.99454e-07	1	0.767747	0.626296	0
4.96328	10.1846	Ddah1	dimethylarginine dimethylaminohydrolase 1	0	0	0.908463	0.73516	0	0.578929	0.00943511	1	1.32215	1	0	0.27027	5.26073e-09	1	0.257198	2.15148e-06	1	1.22397	1	0
49.8942	69.4655	Gm20425	predicted gene 20425	0	0	0.552974	8.8962e-07	1	0.48846	0.000259244	1	1.06254	1	0	0.565405	0.0319773	1	0.271333	2.27433e-06	1	0.78726	0.784673	0
33.2486	43.7284	Car9	carbonic anhydrase 9	0	0	0.900351	0.570937	0	0.349666	7.24193e-08	1	1.10364	1	0	0.193483	2.27737e-14	1	0.275647	7.78585e-06	1	0.83237	1	0
4.44913	10.3349	Emilin2	elastin microfibril interfacer 2	1	0	0.220277	1.19227e-28	0	0.447104	9.64161e-07	0	0.781798	1	0	0.0709481	3.12544e-31	1	0.294065	2.95498e-05	1	0.799404	1	0
7.41722	34.3497	Cd36	CD36 antigen	0	0	0.767047	0.060614	0	0.818279	0.601252	0	1.95367	0.00133578	1	0.472163	0.00206578	1	0.303778	3.75648e-06	1	1.55349	0.153659	0
2.0535	7.24087	Ugt1a6b	UDP glucuronosyltransferase 1 family, polypeptide A6B	1	0	0.589722	0.000395629	0	0.511184	0.000316926	0	1.32398	0.875886	0	0.461498	0.00109631	1	0.306482	2.85426e-05	1	1.10074	1	0
3.20297	11.3382	Ugt1a5	UDP glucuronosyltransferase 1 family, polypeptide A5	1	0	0.575379	0.000286032	0	0.517575	0.000575504	0	1.29679	1	0	0.428196	0.000266284	1	0.313833	4.91773e-05	1	1.08342	1	0
3.2618	11.4539	Ugt1a9	UDP glucuronosyltransferase 1 family, polypeptide A9	1	0	0.579371	0.000350835	0	0.517337	0.000571206	0	1.28527	1	0	0.428602	0.000270866	1	0.314107	4.93345e-05	1	1.08114	1	0
2.41205	8.5351	Ugt1a10	UDP glycosyltransferase 1 family, polypeptide A10	1	0	0.575379	0.000286032	0	0.517575	0.000575504	0	1.29066	1	0	0.42779	0.000260898	1	0.314107	4.93345e-05	1	1.08114	1	0
3.21215	11.2821	Ugt1a8	UDP glucuronosyltransferase 1 family, polypeptide A8	1	0	0.577375	0.00031807	0	0.516622	0.000563607	0	1.29066	1	0	0.427483	0.00025704	1	0.314107	4.93345e-05	1	1.08342	1	0
3.17273	11.2358	Ugt1a1	UDP glucuronosyltransferase 1 family, polypeptide A1	1	0	0.583364	0.000428581	0	0.518691	0.000600525	0	1.29066	1	0	0.428602	0.000269974	1	0.314216	4.96788e-05	1	1.08571	1	0
3.19138	11.3014	Ugt1a2	UDP glucuronosyltransferase 1 family, polypeptide A2	1	0	0.575379	0.000286032	0	0.517575	0.000575504	0	1.29066	1	0	0.427483	0.00025704	1	0.314453	5.02123e-05	1	1.08114	1	0
1.10248	4.90779	Fgf10	fibroblast growth factor 10	1	0	0.746677	0.166339	0	0.58299	0.00594067	0	0.955266	1	0	0.456908	0.00180796	1	0.322194	0.000191999	1	1.16916	1	0
5.65187	8.85687	Col14a1	collagen, type XIV, alpha 1	0	0	0.532188	1.39796e-06	0	0.609473	0.0187034	0	1.28835	0.870073	0	0.144925	5.52381e-19	1	0.328905	0.000435783	1	1.12823	1	0
2.25175	8.21492	Ugt1a7c	UDP glucuronosyltransferase 1 family, polypeptide A7C	1	0	0.593107	0.00034216	0	0.480329	7.38364e-05	0	1.20793	1	0	0.37252	1.15865e-05	1	0.335485	0.000177011	1	1.03549	1	0
5.89127	29.972	Sfrp1	secreted frizzled-related protein 1	1	0	1.03956	1	0	0.673947	0.111747	0	0.944796	1	0	0.155481	8.81305e-17	1	0.348733	0.000405454	1	1.11029	1	0
2.24142	4.6906	Col18a1	collagen, type XVIII, alpha 1	1	0	0.184875	7.07098e-35	0	0.358767	2.90304e-09	0	0.780025	1	0	0.196575	5.93281e-14	1	0.358173	0.00068667	1	0.918602	1	0
5.86588	9.51284	Gng2	guanine nucleotide binding protein (G protein), gamma 2	0	0	1.0267	1	0	0.793766	0.443237	0	1.12825	1	0	0.514812	0.0117822	1	0.362314	0.0010914	1	0.654789	0.106139	0
4.0084	9.44492	Ism1	isthmin 1 homolog (zebrafish)	1	0	0.676841	0.0125354	0	0.662129	0.175679	0	1.26376	1	0	0.148281	8.02255e-17	1	0.367655	0.00204045	1	1.00316	1	0
2.8013	4.83932	6330406I15Rik	RIKEN cDNA 6330406I15 gene	0	0	1.41734	0.01177	0	0.602394	0.0208422	0	1.14298	1	0	0.553292	0.0307878	1	0.373577	0.00237709	1	1.02586	1	0
13.7834	59.0136	Thy1	thymus cell antigen 1, theta	1	0	0.293433	5.86498e-20	1	0.773779	0.28287	0	1.09544	1	0	0.283125	5.0663e-09	1	0.37804	0.00261392	1	1.03677	1	0
32.4673	42.921	Egln3	EGL nine homolog 3 (C. elegans)	0	0	1.32527	0.0458029	0	0.428299	2.93357e-05	1	1.374	0.817564	0	0.543812	0.0167514	1	0.391261	0.00156353	1	1.54751	0.0634703	0
12.4053	33.3929	Apoe	apolipoprotein E	1	0	0.342312	4.62252e-17	1	0.57256	0.00497562	1	1.4516	0.33013	0	0.488752	0.00193022	1	0.398649	0.00169573	1	0.77354	0.60274	0
23.5176	50.2201	Nid1	nidogen 1	0	0	0.582235	1.45845e-05	1	0.56243	0.00585797	1	1.01613	1	0	0.445014	0.000503177	1	0.412346	0.00724671	1	1.0555	1	0
5.69888	9.9511	Loxl1	lysyl oxidase-like 1	0	0	0.642496	0.000819373	0	0.606895	0.0102571	1	0.687249	0.577509	0	0.564026	0.0262586	1	0.415216	0.00775749	1	0.79202	0.773742	0
23.6595	43.5832	Fbn1	fibrillin 1	0	0	0.708026	0.0101924	0	0.703644	0.142518	0	0.812804	1	0	0.475954	0.00172221	1	0.418711	0.00929212	1	1.0882	1	0
1.1743	4.03496	Cxcl16	chemokine (C-X-C motif) ligand 16	1	0	1.14939	0.591792	0	1.01116	1	0	0.823067	1	0	0.16996	6.9051e-15	1	0.421122	0.00761641	1	0.613804	0.0509183	0
23.7599	49.3178	Col4a1	collagen, type IV, alpha 1	1	0	0.376054	4.48936e-16	1	0.656775	0.0571234	0	1.02424	1	0	0.552517	0.016406	1	0.430119	0.00802761	1	1.03865	1	0
41.3577	95.8467	Gm10393	predicted gene 10393	0	0	0.392413	9.18769e-14	1	0.684565	0.0718195	0	1.22551	1	0	0.603943	0.043071	1	0.430317	0.0125589	1	1.16913	1	0
1.69717	6.10181	Xdh	xanthine dehydrogenase	1	0	0.543775	4.36471e-05	0	0.802946	0.388058	0	1.54965	0.188375	0	0.156395	4.93647e-17	1	0.436496	0.009553	1	0.952281	1	0
30.2218	29.6682	Mt2	metallothionein 2	0	0	0.185429	1.86272e-35	1	0.283798	1.2369e-11	1	1.29502	1	0	0.315121	1.35117e-06	1	0.437807	0.00647757	1	1.09235	1	0
7.9633	42.0015	Cyp1b1	cytochrome P450, family 1, subfamily b, polypeptide 1	1	0	1.34727	0.0304009	0	0.834488	0.577029	0	1.03425	1	0	0.542593	0.0180934	1	0.43943	0.0162713	1	0.970205	1	0
2.38547	7.58807	Gcnt4	glucosaminyl (N-acetyl) transferase 4, core 2 (beta-1,6-N-acetylglucosaminyltransferase)	1	0	0.294516	8.80114e-19	0	0.653141	0.0231629	0	1.16522	1	0	0.174936	6.93483e-15	1	0.439887	0.0221943	1	1.28804	0.95644	0
1.35105	5.654	Rnf150	ring finger protein 150	1	0	0.811789	0.277313	0	0.625849	0.0401247	0	1.26871	1	0	0.210785	7.70722e-13	1	0.44247	0.0162372	1	0.924897	1	0
37.255	62.3736	S100a4	S100 calcium binding protein A4	0	0	0.701219	0.00807959	0	0.772556	0.117279	0	1.50126	0.45922	0	0.305484	1.41787e-07	1	0.447147	0.0144419	1	0.990303	1	0
1.55354	3.75593	Cdc42ep2	CDC42 effector protein (Rho GTPase binding) 2	1	0	0.962906	1	0	0.558888	0.00559842	0	0.80625	1	0	0.263351	2.20652e-07	1	0.450334	0.0293527	1	1.0501	1	0
5.8336	20.9514	S1pr3	sphingosine-1-phosphate receptor 3	1	0	0.37	3.68998e-13	0	0.448508	1.07516e-05	0	1.08968	1	0	0.556052	0.0214155	1	0.451105	0.0194117	1	1.32142	0.638283	0
30.4266	78.3241	Serpine1	serine (or cysteine) peptidase inhibitor, clade E, member 1	0	0	1.04851	0.981988	0	0.514259	0.000279478	1	0.890317	1	0	0.374569	1.10233e-05	1	0.452454	0.0263284	1	1.3046	0.77752	0
4.79985	10.6347	Il1r1	interleukin 1 receptor, type I	1	0	0.789854	0.109471	0	0.470283	6.70463e-05	1	1.14862	1	0	0.360485	8.77438e-06	1	0.456963	0.0249779	1	1.16121	1	0
6.65524	28.102	Sod3	superoxide dismutase 3, extracellular	1	0	0.516191	5.27632e-07	1	0.854035	0.62492	0	1.13948	1	0	0.282023	5.12413e-09	1	0.459508	0.0260426	1	1.27259	0.947991	0
5.70416	6.53248	Maff	v-maf musculoaponeurotic fibrosarcoma oncogene family, protein F (avian)	0	0	0.924313	0.811251	0	0.722698	0.161443	0	1.08546	1	0	0.31849	6.00165e-07	1	0.461226	0.0321629	1	1.02192	1	0
9.4783	36.0126	Mfap4	microfibrillar-associated protein 4	1	0	0.770987	0.18315	0	0.569465	0.00522226	0	1.06291	1	0	0.421156	0.000146467	1	0.465221	0.0187767	1	0.969286	1	0
157.25	397.418	Col3a1	collagen, type III, alpha 1	1	0	0.703439	0.00622825	0	0.759796	0.342538	0	0.955431	1	0	0.34266	1.34142e-06	1	0.466118	0.0373786	1	0.996061	1	0
8.92932	29.9429	Thbd	thrombomodulin	1	0	0.401463	5.04932e-11	0	0.832466	0.554527	0	0.951357	1	0	0.142815	9.71706e-19	1	0.469278	0.0438456	1	0.8878	1	0
0.991034	6.09433	Adamts5	a disintegrin-like and metallopeptidase (reprolysin type) with thrombospondin type 1 motif, 5 (aggrecanase-2)	1	0	1.87277	3.10117e-05	0	0.937206	1	0	1.00097	1	0	0.303866	1.11105e-07	1	0.469799	0.0294077	1	1.09312	1	0
4.46271	10.7262	Lamb1	laminin B1	0	0	0.577483	9.79148e-06	0	0.474705	9.5101e-05	0	1.30308	0.797169	0	0.426667	0.000210404	1	0.472495	0.0303932	1	1.24779	1	0
19.023	32.2117	Hgsnat	heparan-alpha-glucosaminide N-acetyltransferase	0	0	1.03614	1	0	0.851653	0.76922	0	0.963899	1	0	0.578834	0.0434407	1	0.477133	0.0390926	1	0.72851	0.564683	0
255.174	575.018	Penk	preproenkephalin	0	0	1.56411	0.000334921	0	0.623262	0.0360604	0	1.05404	1	0	0.579014	0.0436858	1	0.477145	0.0339539	1	1.25779	0.947991	0
16.3253	23.7645	Errfi1	ERBB receptor feedback inhibitor 1	0	0	0.99705	1	0	0.432401	7.85488e-06	1	0.841678	1	0	0.157299	2.21472e-17	1	0.477234	0.0427163	1	1.0824	1	0
2.47262	4.3378	Etv5	ets variant gene 5	0	0	0.588875	2.59984e-05	0	0.51454	0.000575504	0	0.946286	1	0	0.151741	9.29842e-18	1	0.477619	0.0489719	1	0.745293	0.601171	0
18.4048	19.4948	Aldh6a1	aldehyde dehydrogenase family 6, subfamily A1	0	0	1.25676	0.09811	0	0.889092	1	0	1.07806	1	0	1.70216	0.0482536	1	0.481408	0.0131972	1	1.2676	0.977615	0
2.90599	5.34343	Alas1	aminolevulinic acid synthase 1	0	0	0.720042	0.0226949	0	0.798959	0.498739	0	1.23937	1	0	0.565217	0.0318327	1	0.481693	0.015425	1	1.27859	0.956139	0
11.9739	15.3778	F3	coagulation factor III	0	0	1.60755	0.000277968	0	0.56728	0.0101786	1	1.33076	0.882184	0	0.419596	0.000203619	1	0.492732	0.0497959	1	1.18634	1	0
2.29919	7.68387	Angpt4	angiopoietin 4	0	0	0.770213	0.0998569	0	1.42183	0.554527	0	0.625149	0.323184	0	2.05406	0.00596282	1	2.02015	0.0311934	1	0.531318	0.000116646	0
672.618	2114.9	mt-Nd6	mitochondrially encoded NADH dehydrogenase 6	1	0	1.83296	2.05622e-07	1	2.30979	3.12589e-05	1	1.43776	0.45922	0	2.44692	7.12099e-05	1	2.04618	0.0473629	1	0.896727	1	0
227.756	670.989	mt-Nd3	mitochondrially encoded NADH dehydrogenase 3	0	0	2.29202	2.1819e-12	1	3.0056	6.75559e-09	1	1.30765	0.837517	0	1.98827	0.00420567	1	2.05877	0.0419973	1	0.859153	1	0
922.45	3005.45	mt-Nd4	mitochondrially encoded NADH dehydrogenase 4	1	0	2.31999	3.62572e-13	1	2.61297	5.5072e-07	1	1.30113	0.815532	0	2.14421	0.00105083	1	2.07134	0.0420419	1	0.985603	1	0
608.096	1925.73	mt-Nd5	mitochondrially encoded NADH dehydrogenase 5	1	0	1.87586	7.02868e-08	1	2.44117	7.39395e-06	1	1.31849	0.708201	0	2.25832	0.00039872	1	2.07287	0.0414964	1	0.947668	1	0
0.779395	4.63386	Cadm1	cell adhesion molecule 1	0	0	0.972443	1	0	1.30215	0.935523	0	0.901565	1	0	2.35212	0.000342427	1	2.07333	0.0289878	1	0.590893	0.0163787	0
1737.29	5501.26	mt-Co3	mitochondrially encoded cytochrome c oxidase III	1	0	2.09017	2.90562e-10	1	2.50472	2.13777e-06	1	1.38709	0.601223	0	2.16216	0.000865545	1	2.1019	0.0324732	1	1.01609	1	0
863.148	2790.23	mt-Nd4l	mitochondrially encoded NADH dehydrogenase 4L	1	0	2.18234	2.30733e-11	1	2.51228	2.24329e-06	1	1.34961	0.59837	0	2.00458	0.0032758	1	2.10261	0.0358376	1	0.958205	1	0
867.137	2794.25	Gm10222	predicted gene 10222	1	0	2.16541	3.6831e-11	1	2.51269	2.23797e-06	1	1.36098	0.571213	0	2.00355	0.00331227	1	2.10272	0.0358313	1	0.963091	1	0
5.39852	2.76904	Tcfl5	transcription factor-like 5 (basic helix-loop-helix)	0	0	1.35918	0.021024	0	2.14736	2.32861e-05	1	1.40073	0.766635	0	2.91759	1.05541e-06	1	2.13229	0.0302413	1	0.957424	1	0
19.5991	13.9661	Nog	noggin	0	0	1.58816	0.000210743	0	2.19271	8.60476e-05	1	1.08534	1	0	3.46842	1.09883e-08	1	2.16057	0.019008	1	0.880563	1	0
63.1879	52.3436	Nrbp2	nuclear receptor binding protein 2	0	0	1.05647	0.90922	0	1.2982	0.245175	0	0.852698	1	0	1.82226	0.0200946	1	2.17349	0.028531	1	0.953234	1	0
212.097	129.872	Chi3l1	chitinase 3-like 1	0	0	0.48374	1.48831e-09	1	1.2625	1	0	0.751685	0.837517	0	0.100027	1.31729e-25	1	2.20711	0.00404378	1	1.30177	0.644809	0
3.145	4.19392	Rcor2	REST corepressor 2	0	0	0.520359	7.37704e-07	0	0.666281	0.117164	0	1.18204	1	0	1.97819	0.0114587	1	2.23836	0.0192952	1	0.804131	1	0
3361.74	13093.8	mt-Co1	mitochondrially encoded cytochrome c oxidase I	1	0	2.41005	2.51995e-14	1	2.66621	3.08866e-07	1	1.38902	0.551198	0	2.44681	7.63356e-05	1	2.25369	0.0154882	1	1.20443	1	0
13.5715	21.2726	Phospho1	phosphatase, orphan 1	0	0	0.49121	1.08353e-08	1	1.51063	0.452508	0	1.05743	1	0	2.84574	8.31177e-06	1	2.35611	0.00849214	1	0.927841	1	0
1032.37	3230.79	mt-Cytb	mitochondrially encoded cytochrome b	1	0	2.13241	7.3837e-11	1	2.59826	6.96101e-07	1	1.21111	1	0	2.05369	0.00236615	1	2.38488	0.00767791	1	0.928543	1	0
2.36364	3.82372	Ifitm1	interferon induced transmembrane protein 1	0	0	2.10006	1.21859e-05	1	1.51452	0.0695833	0	0.939123	1	0	1.99774	0.00862751	1	2.39736	0.009553	1	0.849503	1	0
2.15879	5.7388	Ramp1	receptor (calcitonin) activity modifying protein 1	0	0	0.722686	0.034906	0	1.52833	0.304144	0	1.31899	0.997358	0	2.03275	0.00758707	1	2.42672	0.00418057	1	0.886935	1	0
1.08144	1.81331	Gm8113	predicted gene 8113	0	0	1.46349	0.0175829	0	2.13684	0.000342467	1	1.12455	1	0	1.71784	0.0429713	1	2.43481	0.00775966	1	1.19394	1	0
3.99176	5.95178	Abi3	ABI gene family, member 3	0	0	0.50623	6.23115e-08	0	1.4463	0.603329	0	1.02081	1	0	2.7514	1.82783e-05	1	2.44166	0.00586119	1	0.927958	1	0
2758.6	9587.55	mt-Co2	mitochondrially encoded cytochrome c oxidase II	1	0	2.18356	1.72174e-11	1	2.59193	6.84665e-07	1	1.29039	0.910311	0	2.11016	0.00134619	1	2.47386	0.00444499	1	1.02164	1	0
1.7505	3.32815	Fabp3	fatty acid binding protein 3, muscle and heart	0	0	1.01103	1	0	1.79909	0.149997	0	0.984779	1	0	3.54503	6.71622e-07	1	2.50199	0.0045691	1	0.861217	1	0
11.352	10.0211	Bambi	BMP and activin membrane-bound inhibitor, homolog (Xenopus laevis)	0	0	0.849536	0.318521	0	1.44433	0.252972	0	1.11711	1	0	2.07029	0.00390018	1	2.54135	0.00231135	1	0.743562	0.593307	0
123.943	79.0472	Serinc5	serine incorporator 5	0	0	1.05561	0.93041	0	1.60901	0.0271983	0	0.93587	1	0	2.30848	0.000349326	1	2.59309	0.00145646	1	0.861202	1	0
8.2496	9.50901	Slc8a3	solute carrier family 8 (sodium/calcium exchanger), member 3	0	0	0.852604	0.356165	0	1.52683	0.156328	0	0.975177	1	0	2.412	0.000173213	1	2.59442	0.00186188	1	0.836672	1	0
0.344517	3.0151	Adamts18	a disintegrin-like and metallopeptidase (reprolysin type) with thrombospondin type 1 motif, 18	0	0	4.88635	1.28142e-05	0	1.25456	1	0	0.895399	1	0	6.53	6.87594e-17	1	2.60108	0.00239133	1	0.873958	1	0
47.396	62.9655	Pth1r	parathyroid hormone 1 receptor	0	0	0.455536	4.86714e-11	1	0.911676	0.934832	0	0.736956	0.798621	0	2.08052	0.00499193	1	2.61446	0.00148246	1	0.817764	1	0
2.13819	2.10431	Cyb5r2	cytochrome b5 reductase 2	0	0	1.03301	1	0	2.41575	1.42882e-06	1	0.926975	1	0	2.45443	0.00018174	1	2.61773	0.00247189	1	0.695673	0.416002	0
4.90003	3.71433	Zfp185	zinc finger protein 185	0	0	1.70608	4.92593e-05	1	2.03251	3.55071e-05	1	0.996258	1	0	2.57194	4.67347e-05	1	2.65614	0.0028363	1	1.13274	1	0
3.9931	3.20606	Slc7a3	solute carrier family 7 (cationic amino acid transporter, y+ system), member 3	0	0	1.1225	0.578202	0	2.10426	6.38536e-05	1	1.15693	1	0	1.91983	0.0106571	1	2.67578	0.00142808	1	0.694346	0.289571	0
6.34	2.68127	Fgf21	fibroblast growth factor 21	0	0	0.813538	0.350856	0	1.00963	1	0	0.764676	1	0	3.21066	2.09313e-05	1	2.68337	0.00586119	1	0.499591	0.0213563	0
20.2286	92.7838	Alpl	alkaline phosphatase, liver/bone/kidney	1	0	0.731475	0.015039	0	2.11259	0.00117574	1	1.00816	1	0	1.88359	0.0191091	1	2.87886	0.000321896	1	0.861474	1	0
2.7864	1.68328	Drp2	dystrophin related protein 2	0	0	0.973299	1	0	1.63465	0.00587014	1	0.510694	0.00815874	0	1.93812	0.00713764	1	3.01315	0.000288236	1	0.855459	1	0
7.0182	3.85371	Wscd2	WSC domain containing 2	0	0	0.553889	3.11896e-06	0	1.35929	0.321381	0	0.780167	1	0	2.59235	7.30098e-05	1	3.29592	4.23672e-05	1	0.692326	0.299139	0
40.9649	36.8199	Slpi	secretory leukocyte peptidase inhibitor	0	0	0.393038	7.65896e-15	1	0.903823	0.967378	0	0.877526	1	0	0.350927	1.92216e-06	1	3.442	6.94558e-06	1	1.12534	1	0
4.60836	4.30266	Wnk4	WNK lysine deficient protein kinase 4	0	0	0.581316	2.71505e-05	1	1.17802	0.671954	0	0.897126	1	0	1.78758	0.0403667	1	3.86635	3.37791e-06	1	0.763768	0.840757	0
1.55389	2.20711	Foxd1	forkhead box D1	0	0	1.79519	0.000122285	0	1.75446	0.0235595	0	0.860792	1	0	2.57526	6.87494e-05	1	3.94918	1.59946e-06	1	0.765098	1	0
2.73925	16.5504	Slc13a5	solute carrier family 13 (sodium-dependent citrate transporter), member 5	1	0	1.09616	0.878088	0	1.38658	1	0	0.931795	1	0	2.5569	6.72131e-05	1	4.17605	3.17681e-07	1	1.16472	1	0
4.74099	5.3694	Isg15	ISG15 ubiquitin-like modifier	0	0	0.102897	4.53465e-36	1	1.25203	1	0	1.30499	1	0	0.469354	0.00464885	1	4.22602	2.24314e-07	1	0.974983	1	0
28.5306	71.3115	Cdsn	corneodesmosin	0	0	0.875209	0.387241	0	1.11361	1	0	0.972633	1	0	2.48117	0.000128354	1	4.55163	2.88134e-08	1	1.07495	1	0
31.2759	63.607	Panx3	pannexin 3	0	0	1.26213	0.10723	0	2.92284	7.34209e-09	1	1.33806	0.780474	0	3.42247	1.56571e-08	1	5.0518	5.48426e-09	1	0.768568	0.698322	0
0.0670022	2.96572	Sost	sclerostin	0	0	3.83327	0.0365617	0	1.51591	1	0	0.39666	1	0	36.7299	1.28848e-33	1	5.27292	4.35269e-09	1	0.0816228	3.34957e-38	0
3.03672	5.79725	1100001G20Rik	RIKEN cDNA 1100001G20 gene	0	0	0.561553	0.140661	0	0.4389	2.19255e-05	0	2.30824	0.00347394	1	0.373424	0.000481294	1	0.151317	1.64256e-11	1	2.33197	0.000324484	1
1.1477	14.8997	Fcrls	Fc receptor-like S, scavenger receptor	1	0	0.17269	8.50716e-05	0	0.626702	0.0327541	0	0.291905	0.000817745	0	0.0197516	3.64823e-51	1	0.184687	2.46273e-09	1	0.0130782	3.86189e-93	1
2.04266	10.0786	Fcgr2b	Fc receptor, IgG, low affinity IIb	1	0	0.479109	6.36831e-06	0	0.623876	0.0186651	0	0.64235	0.800788	0	0.0300085	1.35916e-43	1	0.254374	2.27433e-06	1	0.0564383	3.6499e-61	1
23.7258	50.3532	F13a1	coagulation factor XIII, A1 subunit	0	0	0.91628	0.768903	0	0.636644	0.0686903	0	0.719937	0.648419	0	0.243373	1.5659e-10	1	0.274118	9.14368e-06	1	0.306076	1.65185e-13	1
4.02202	30.7221	Mrc1	mannose receptor, C type 1	1	0	0.243473	1.29237e-19	0	0.469067	0.000299811	0	0.450551	0.0150914	0	0.023693	4.47129e-52	1	0.297017	3.99219e-05	1	0.0629548	7.77264e-66	1
1.62559	9.66963	Cd93	CD93 antigen	1	0	0.414987	2.22983e-09	0	0.895831	0.751893	0	0.822091	1	0	0.0352421	8.34625e-44	1	0.301557	5.67787e-05	1	0.272474	1.94832e-15	1
1.18317	5.33643	Slc9a9	solute carrier family 9 (sodium/hydrogen exchanger), member 9	1	0	0.872439	0.634019	0	0.97941	1	0	1.00237	1	0	0.361022	1.81314e-05	1	0.302017	6.29732e-05	1	0.340268	5.66849e-10	1
3.37198	15.9574	Ccl7	chemokine (C-C motif) ligand 7	1	0	0.247866	1.70367e-06	0	0.566536	0.00111522	0	0.748415	1	0	0.0254762	3.0674e-33	1	0.303466	6.68643e-05	1	0.309737	1.25369e-11	1
5.17864	36.6541	C1qa	complement component 1, q subcomponent, alpha polypeptide	1	0	0.178316	0.000609125	0	0.432869	8.15254e-05	0	0.26059	4.96105e-05	0	0.07654	5.34127e-28	1	0.30488	7.16738e-05	1	0.0652768	1.67084e-52	1
0.702364	6.19355	Ms4a7	membrane-spanning 4-domains, subfamily A, member 7	1	0	0.662286	0.138367	0	1.20618	1	0	0.949317	1	0	0.11568	4.38745e-21	1	0.310629	7.08924e-05	1	0.150665	1.97551e-30	1
5.24646	26.7045	Pf4	platelet factor 4	1	0	0.23519	1.19608e-08	0	0.648453	0.0465168	0	0.211851	1.54345e-05	0	0.0112258	2.15609e-48	1	0.311222	0.00012132	1	0.0544596	1.2457e-50	1
2.44734	15.5859	Fcgr3	Fc receptor, IgG, low affinity III	1	0	0.463167	1.61263e-08	0	0.799576	0.334783	0	1.00461	1	0	0.0478595	2.96033e-38	1	0.323835	0.000181508	1	0.170016	2.05266e-28	1
1.34788	8.5254	Ms4a6d	membrane-spanning 4-domains, subfamily A, member 6D	1	0	0.782174	0.362257	0	0.767637	0.117954	0	0.984652	1	0	0.0737866	6.50875e-28	1	0.328668	0.000225324	1	0.230251	1.53213e-15	1
3.8127	34.4223	Emr1	EGF-like module containing, mucin-like, hormone receptor-like sequence 1	1	0	0.580321	0.000275896	0	0.84615	0.35495	0	0.471323	0.0157322	0	0.0557019	6.51312e-36	1	0.333408	0.000312044	1	0.324392	9.33905e-12	1
1.56849	6.50744	Lst1	leukocyte specific transcript 1	1	0	0.572004	0.0904777	0	0.954439	1	0	1.4536	1	0	0.135142	2.78825e-13	1	0.334194	0.000446628	1	0.222875	2.1685e-08	1
4.11068	21.757	Csf1r	colony stimulating factor 1 receptor	1	0	0.583938	5.45199e-05	0	0.740022	0.104878	0	0.685049	0.583616	0	0.0773143	1.69439e-30	1	0.337532	0.000353909	1	0.265752	1.59423e-16	1
2.99596	8.97493	Ccl2	chemokine (C-C motif) ligand 2	0	0	0.169711	5.46962e-20	0	0.566103	0.000273589	0	1.02164	1	0	0.01582	1.00418e-45	1	0.338814	0.000459371	1	0.289319	1.24664e-12	1
0.88337	3.95568	Tnfaip8l2	tumor necrosis factor, alpha-induced protein 8-like 2	1	0	0.285045	0.00130515	0	0.65787	0.462045	0	0.489464	0.662318	0	0.0590598	5.50933e-23	1	0.340606	0.000745816	1	0.263548	2.41283e-08	1
0.695912	5.33511	Ly86	lymphocyte antigen 86	1	0	0.60221	0.241361	0	1.24877	1	0	0.732561	1	0	0.0754015	2.18748e-23	1	0.34379	0.000495863	1	0.166098	2.65682e-11	1
6.94894	65.1873	C1qb	complement component 1, q subcomponent, beta polypeptide	1	0	0.209815	2.1489e-10	0	0.591114	0.0274593	0	0.417519	0.0044512	0	0.053327	2.61191e-36	1	0.34408	0.000457232	1	0.0958755	2.16317e-46	1
2.72463	19.3986	C1qc	complement component 1, q subcomponent, C chain	1	0	0.326742	0.00120532	0	0.670167	0.113258	0	0.38286	0.00509915	0	0.0511519	1.45344e-35	1	0.347515	0.000549132	1	0.0839889	2.88698e-47	1
1.24689	4.33743	Arhgap19	Rho GTPase activating protein 19	1	0	0.622634	0.00407896	0	0.844404	0.894864	0	0.954684	1	0	0.208161	2.64105e-12	1	0.348187	0.000346628	1	0.280206	3.10136e-13	1
2.27406	13.3328	Cd53	CD53 antigen	1	0	0.677092	0.0141775	0	1.04655	1	0	1.18445	1	0	0.0670821	3.89035e-31	1	0.349067	0.000483195	1	0.349407	2.25197e-09	1
1.26235	6.4691	Stab1	stabilin 1	1	0	0.387218	3.475e-08	0	0.386925	1.36422e-07	0	0.38532	0.000141688	0	0.0321377	1.37849e-45	1	0.351994	0.000654057	1	0.0868693	1.67084e-52	1
0.754843	6.1734	Hpgds	hematopoietic prostaglandin D synthase	1	0	0.670423	0.160827	0	1.0304	1	0	1.2755	1	0	0.0635125	6.23308e-31	1	0.35993	0.00080048	1	0.184337	1.27901e-21	1
16.0105	74.6109	Sepp1	selenoprotein P, plasma, 1	1	0	1.00234	1	0	0.856774	0.935149	0	1.60185	0.119593	0	0.433739	0.000401244	1	0.361191	0.000684966	1	0.42027	1.46202e-07	1
4.13166	31.013	Folr2	folate receptor 2 (fetal)	1	0	0.299989	9.61984e-08	0	0.612355	0.0592782	0	0.753773	1	0	0.026357	3.12894e-45	1	0.371752	0.00151337	1	0.119902	1.76237e-34	1
1.88703	21.987	Gm11711	predicted gene 11711	1	0	0.39443	8.50716e-05	0	0.798096	0.594539	0	0.632862	0.997358	0	0.0523833	5.61865e-34	1	0.375788	0.00197023	1	0.0944376	2.62788e-35	1
1.64011	19.8467	Gm11710	predicted gene 11710	1	0	0.389642	7.12663e-05	0	0.840069	0.82051	0	0.602594	0.961687	0	0.0614721	2.93631e-31	1	0.376102	0.00198177	1	0.0826209	5.50206e-36	1
20.4513	109.267	Ctss	cathepsin S	1	0	0.673153	0.00283491	0	1.40614	0.673633	0	1.44929	0.45922	0	0.0715834	9.87417e-32	1	0.378585	0.00177263	1	0.604559	0.0166565	1
2.06662	24.241	Cd300lh	CD300 antigen like family member H	1	0	0.358269	7.29482e-06	0	0.795831	0.567199	0	0.605818	0.865752	0	0.0506724	8.42407e-35	1	0.385788	0.00282862	1	0.0902414	2.09168e-37	1
1.37797	7.1704	Plek	pleckstrin	1	0	0.704925	0.0373208	0	0.858394	0.602182	0	1.06378	1	0	0.0975095	6.38734e-25	1	0.395614	0.00388295	1	0.354616	1.23553e-09	1
1.63342	5.51527	Hpse	heparanase	1	0	0.912071	0.823559	0	0.753058	0.426021	0	0.980632	1	0	0.335448	1.78836e-06	1	0.396537	0.00454897	1	0.433479	2.88597e-06	1
1.55797	5.60353	P2ry6	pyrimidinergic receptor P2Y, G-protein coupled, 6	1	0	0.578477	0.0134576	0	0.649251	0.060712	0	0.630334	0.636137	0	0.071284	1.10344e-25	1	0.404748	0.00508692	1	0.295818	1.03287e-09	1
6.46053	45.223	Fcer1g	Fc receptor, IgE, high affinity I, gamma polypeptide	1	0	0.527946	3.46953e-05	1	0.825587	0.460699	0	0.82969	1	0	0.0536696	1.00082e-35	1	0.405449	0.00506164	1	0.246255	8.20288e-18	1
1.14527	6.60688	Pik3ap1	phosphoinositide-3-kinase adaptor protein 1	1	0	0.306047	1.06155e-13	0	1.03956	1	0	0.628217	0.835231	0	0.0983597	2.01696e-24	1	0.405609	0.0052002	1	0.30979	1.60404e-11	1
1.52946	7.08326	Ms4a6c	membrane-spanning 4-domains, subfamily A, member 6C	1	0	0.721017	0.262525	0	0.967841	1	0	0.834995	1	0	0.121036	6.18951e-19	1	0.407507	0.00464231	1	0.202241	3.5597e-15	1
2.60662	11.1556	Pld4	phospholipase D family, member 4	1	0	0.43072	9.85399e-06	0	0.461074	0.00015681	0	0.587597	0.801832	0	0.0626814	7.69585e-31	1	0.412067	0.00600512	1	0.270709	8.62567e-12	1
3.90688	19.1456	Laptm5	lysosomal-associated protein transmembrane 5	1	0	0.299966	2.33589e-20	0	0.646396	0.00937854	0	0.528207	0.0439641	0	0.0529161	2.87796e-37	1	0.412498	0.00640217	1	0.235344	5.32741e-21	1
3.72461	20.8934	C3ar1	complement component 3a receptor 1	1	0	0.589349	0.000162921	0	1.09907	1	0	1.07858	1	0	0.0601178	2.86014e-34	1	0.412791	0.0060923	1	0.411125	5.06711e-08	1
1.31583	7.72578	C5ar1	complement component 5a receptor 1	1	0	0.388264	1.70598e-09	0	0.643324	0.0397504	0	0.466996	0.0199154	0	0.0295555	2.70332e-45	1	0.416811	0.0085094	1	0.220844	7.10736e-20	1
1.8431	10.251	Nckap1l	NCK associated protein 1 like	1	0	0.455527	4.36826e-08	0	0.808736	0.241731	0	0.8655	1	0	0.0599907	3.90384e-34	1	0.429168	0.00955001	1	0.381418	1.52555e-08	1
1.85603	12.9839	Gm11428	predicted gene 11428	1	0	1.09197	1	0	1.02375	1	0	0.863741	1	0	0.104178	2.86023e-18	1	0.430389	0.00938992	1	0.125012	2.51722e-22	1
9.35815	56.5756	Mpeg1	macrophage expressed gene 1	1	0	0.687563	0.00582747	0	1.19685	1	0	0.957581	1	0	0.0775031	4.10819e-30	1	0.434033	0.0115812	1	0.560314	0.00241397	1
1.37179	10.8934	Bcl2a1b	B-cell leukemia/lymphoma 2 related protein A1b	1	0	0.402841	0.00019629	0	1.65198	0.315468	0	2.5765	0.132691	0	0.0496476	5.18095e-32	1	0.437604	0.0127776	1	0.346824	3.26372e-06	1
9.3589	46.2922	Plau	plasminogen activator, urokinase	1	0	0.571035	4.57874e-05	1	0.688043	0.190048	0	1.1135	1	0	0.0643277	8.40796e-33	1	0.437727	0.0162713	1	0.320774	3.04325e-13	1
1.20457	8.42298	Cd84	CD84 antigen	1	0	0.679107	0.0113644	0	1.04966	1	0	1.01607	1	0	0.0778047	2.66143e-29	1	0.450786	0.0177645	1	0.340869	9.58492e-11	1
4.0204	17.8382	Alox5ap	arachidonate 5-lipoxygenase activating protein	1	0	0.481026	1.12218e-05	0	0.491467	5.60962e-05	0	0.558569	0.252511	0	0.066004	2.57001e-31	1	0.451302	0.0263838	1	0.444194	4.79893e-05	1
10.7751	44.4848	Cd68	CD68 antigen	1	0	0.659329	0.00179556	0	0.860625	0.629026	0	0.9744	1	0	0.0783859	9.12974e-30	1	0.454096	0.0175173	1	0.306232	6.87058e-14	1
1.39316	6.65142	Tmem106a	transmembrane protein 106A	1	0	0.714446	0.068735	0	0.954301	0.980551	0	0.86648	1	0	0.12069	5.02561e-21	1	0.459113	0.0257933	1	0.37976	3.80085e-08	1
2.03877	8.13841	Ncf2	neutrophil cytosolic factor 2	1	0	0.38732	1.64181e-09	0	0.781737	0.262104	0	0.740635	1	0	0.054347	5.68914e-33	1	0.465131	0.026159	1	0.383712	3.13892e-07	1
3.63719	15.8707	Lcp1	lymphocyte cytosolic protein 1	1	0	0.647974	0.00086495	0	0.790514	0.147106	0	1.15463	1	0	0.0575414	1.30857e-35	1	0.475188	0.0337944	1	0.371241	6.41372e-10	1
1.98849	11.3708	Tlr13	toll-like receptor 13	1	0	0.604985	0.00120597	0	0.92535	0.926839	0	1.1818	1	0	0.0570247	2.03274e-34	1	0.488442	0.0485596	1	0.364513	1.90189e-08	1
1.56273	7.58256	Ctsc	cathepsin C	1	0	0.510607	7.49168e-06	0	0.637325	0.0269224	0	0.779797	1	0	0.120169	2.23545e-21	1	0.490337	0.0445781	1	0.426043	6.91727e-07	1
14.9884	72.0859	Tyrobp	TYRO protein tyrosine kinase binding protein	1	0	0.317437	5.07273e-15	1	0.906113	0.536701	0	0.918049	1	0	0.0520656	2.6014e-36	1	0.491713	0.0446027	1	0.362055	7.67804e-09	1
2.79683	9.84577	Rab32	RAB32, member RAS oncogene family	1	0	0.974699	1	0	1.00038	1	0	1.17947	1	0	0.374402	2.68142e-05	1	0.492578	0.0479374	1	0.525902	0.002794	1
47.2134	119.644	Hp	haptoglobin	0	0	0.349501	8.35111e-17	1	0.534701	0.000568432	1	2.17077	0.00015377	1	0.462579	0.000717231	1	0.526104	0.036612	1	1.84492	0.00137284	1
8.4258	8.364	Dio2	deiodinase, iodothyronine, type II	0	0	1.11141	0.589413	0	0.407522	3.69363e-06	1	0.586506	0.109088	0	0.209931	2.94853e-12	1	2.08856	0.00541047	1	0.426382	3.24076e-07	1
0.768388	9.2082	Ptprz1	protein tyrosine phosphatase, receptor type Z, polypeptide 1	1	0	1.26787	0.693545	0	0.304923	5.61186e-14	0	1.37852	1	0	2.58284	3.93789e-05	1	2.10277	0.0265407	1	0.559104	0.00432166	1
2.17942	5.97302	Tmie	transmembrane inner ear	1	0	0.949115	1	0	0.933476	1	0	1.00836	1	0	1.93887	0.0168927	1	2.38275	0.00438865	1	0.606065	0.0231617	1
4.11642	5.68133	Cidea	cell death-inducing DNA fragmentation factor, alpha subunit-like effector A	0	0	1.22838	0.252043	0	1.32175	0.773605	0	2.69283	3.66961e-06	1	2.75368	4.99638e-05	1	0.130585	6.86066e-15	0	1.4501	0.607445	0
1.33823	2.5767	O3far1	omega-3 fatty acid receptor 1	0	0	1.50605	0.0757328	0	0.20295	1.56212e-13	0	1.54652	0.463852	0	1.99218	0.0149761	1	0.205555	4.9019e-09	0	0.6949	0.552657	0
1.01005	0.99425	Prl2c3	prolactin family 2, subfamily c, member 3	0	0	2.20433	0.0441394	0	0.155798	0.00937854	0	1.89513	0.788485	0	2.88599	8.6453e-05	1	0.210411	0.000703924	0	1.08263	1	0
0.680388	0.679719	Prl2c2	prolactin family 2, subfamily c, member 2	0	0	2.76385	0.00676122	0	0.11677	0.00302158	0	1.35664	1	0	3.05261	3.61014e-05	1	0.240634	0.00191868	0	1.1742	1	0
2.08459	7.06194	Cox8b	cytochrome c oxidase, subunit VIIIb	0	0	8.55688	0.823559	0	0.977192	1	0	2.58081	5.11039e-05	1	3.91698	0.000231605	1	0.263482	1.93187e-07	0	1.10699	1	0
1.43903	2.54997	Odz4	odd Oz/ten-m homolog 4 (Drosophila)	0	0	1.08648	0.823559	0	0.47208	4.14264e-05	0	1.09546	1	0	1.93089	0.00990083	1	0.403829	0.00171662	0	0.991102	1	0
1.06465	2.00955	Ostn	osteocrin	0	0	1.52311	0.0123744	0	1.7545	0.0384287	0	2.02118	0.111509	0	4.41829	2.22526e-11	1	0.454115	0.0436106	0	0.989379	1	0
15.1117	30.943	Gm17507	predicted gene, 17507	0	0	0.49875	0.0496773	1	0.842674	0.757887	0	0.731194	1	0	0.186683	1.84933e-07	1	0.477326	0.0840097	0	0.872422	1	0
1.61311	10.4994	Lrrn3	leucine rich repeat protein 3, neuronal	1	0	0.819612	0.319589	0	0.498112	0.00135874	0	1.40582	0.712877	0	0.264342	2.34271e-09	1	0.481846	0.0542614	0	1.39058	0.429737	0
5.32785	6.3604	Spry2	sprouty homolog 2 (Drosophila)	0	0	0.919857	0.808711	0	0.682867	0.118281	0	0.836572	1	0	0.206244	3.54532e-12	1	0.485532	0.0527799	0	0.780846	0.969175	0
10.7466	13.0158	Mfap2	microfibrillar-associated protein 2	0	0	0.30026	9.999e-18	1	0.481736	0.000104047	1	0.609657	0.196343	0	0.329847	8.22328e-07	1	0.498438	0.0830168	0	0.957894	1	0
6.66517	19.3333	Gm11053	predicted gene 11053	1	0	1.07205	1	0	0.463001	0.00266415	1	1.72334	0.390981	0	0.358167	0.000944763	1	0.501088	0.120331	0	1.21652	1	0
4.4665	22.1837	Fbln2	fibulin 2	1	0	0.33149	1.06083e-17	0	0.309438	1.59352e-11	0	0.937523	1	0	0.178824	5.43951e-16	1	0.517555	0.172449	0	0.909351	1	0
3.47913	12.6365	Il1rn	interleukin 1 receptor antagonist	0	0	0.263973	5.63634e-25	0	0.592911	0.000853356	0	0.925923	1	0	0.125273	1.48757e-20	1	0.522238	0.0865074	0	0.954318	1	0
0.977248	3.74857	Man1c1	mannosidase, alpha, class 1C, member 1	1	0	0.637505	0.00924004	0	0.75415	0.318872	0	0.927745	1	0	0.260928	2.01147e-09	1	0.524011	0.0943711	0	0.840388	1	0
5.75991	15.7798	Gm11091	predicted gene 11091	0	0	0.219191	0.0552423	0	0.667616	0.824319	0	0.794176	1	0	0.304715	0.0170318	1	0.524248	0.401055	0	1.03842	1	0
17.2135	38.7052	Ppap2b	phosphatidic acid phosphatase type 2B	1	0	0.543126	1.31246e-06	1	0.621058	0.0227656	0	1.04191	1	0	0.500604	0.00410153	1	0.530227	0.109242	0	1.0274	1	0
7.09711	10.0455	Qpct	glutaminyl-peptide cyclotransferase (glutaminyl cyclase)	0	0	0.923046	0.775921	0	0.909191	1	0	1.38275	0.823013	0	0.417536	0.000228768	1	0.53041	0.0899016	0	0.935889	1	0
1.94598	9.37455	Kitl	kit ligand	1	0	1.29591	0.136619	0	0.847172	0.874812	0	1.06433	1	0	1.8645	0.0138354	1	0.53224	0.0823292	0	1.28808	0.885451	0
1.24974	4.9168	Fam105a	family with sequence similarity 105, member A	1	0	1.01529	1	0	1.08129	1	0	1.22181	1	0	0.417678	0.000379759	1	0.53305	0.117843	0	0.895452	1	0
8.65748	17.8614	Stom	stomatin	0	0	1.02261	1	0	0.801745	0.549049	0	0.969934	1	0	0.547061	0.0191918	1	0.533664	0.0944344	0	0.921214	1	0
5.30877	7.23641	Jun	Jun oncogene	0	0	0.846516	0.298143	0	0.799188	0.578226	0	0.894568	1	0	0.44782	0.00065585	1	0.535847	0.145681	0	1.00199	1	0
9.91848	34.7502	Cd248	CD248 antigen, endosialin	1	0	0.254157	7.63726e-25	1	0.537179	0.000554526	1	0.861679	1	0	0.193591	1.82364e-14	1	0.540533	0.177307	0	1.13264	1	0
0.852536	7.90044	Mfap5	microfibrillar associated protein 5	1	0	0.992989	1	0	1.01543	1	0	0.856172	1	0	0.472549	0.0027964	1	0.542221	0.123386	0	1.03798	1	0
2.2064	11.9342	Cybb	cytochrome b-245, beta polypeptide	1	0	0.66558	0.0051677	0	1.54672	0.997881	0	0.666556	0.70566	0	0.090244	5.39225e-27	1	0.542304	0.11325	0	0.890927	1	0
10.881	41.9835	Ltbp2	latent transforming growth factor beta binding protein 2	1	0	0.238379	5.11606e-33	1	0.632906	0.00916801	0	0.678124	0.602448	0	0.147799	6.42188e-19	1	0.543672	0.182399	0	0.849732	1	0
10.9271	41.5633	Crlf1	cytokine receptor-like factor 1	1	0	0.249805	6.50938e-24	1	0.680843	0.0697895	0	1.02104	1	0	0.259393	2.51598e-10	1	0.545178	0.187925	0	1.04338	1	0
3.07271	5.73935	Slco2a1	solute carrier organic anion transporter family, member 2a1	1	0	0.443162	3.87405e-09	0	0.512328	1.00029e-05	0	0.784618	1	0	0.137924	1.46954e-18	1	0.547005	0.174206	0	0.981733	1	0
5.92713	11.5769	Man2a1	mannosidase 2, alpha 1	1	0	1.04874	1	0	0.822404	0.571908	0	1.18673	1	0	0.558829	0.031792	1	0.547801	0.135697	0	1.06931	1	0
3.34372	7.08941	Rap2b	RAP2B, member of RAS oncogene family	1	0	1.06022	0.990868	0	0.984829	1	0	1.20691	1	0	0.338069	3.04952e-06	1	0.555994	0.162466	0	0.827745	1	0
5.54256	27.1041	Wisp2	WNT1 inducible signaling pathway protein 2	1	0	0.814782	0.310601	0	0.637451	0.0232893	0	0.641162	0.405727	0	0.272359	2.64197e-09	1	0.559356	0.246006	0	0.87619	1	0
45.8864	106.003	Ptx3	pentraxin related gene	0	0	1.07095	0.88858	0	1.07521	1	0	1.14307	1	0	0.421548	0.000201103	1	0.559552	0.188373	0	1.41353	0.285983	0
5.01736	6.33979	Fosl1	fos-like antigen 1	0	0	0.428714	5.41165e-09	1	0.370884	2.94724e-07	1	0.886585	1	0	0.10954	6.44384e-20	1	0.561168	0.222032	0	1.29722	0.908246	0
3.31432	7.26337	Il10rb	interleukin 10 receptor, beta	1	0	1.03332	1	0	0.889964	1	0	1.05617	1	0	0.363975	9.96261e-06	1	0.562788	0.163634	0	0.751939	0.694765	0
2.79501	1.95703	Agpat9	1-acylglycerol-3-phosphate O-acyltransferase 9	0	0	1.41005	0.0140461	0	0.71577	0.211593	0	1.23371	1	0	1.83855	0.0218079	1	0.563368	0.0902331	0	1.09553	1	0
3.53029	6.83186	B4galt6	UDP-Gal:betaGlcNAc beta 1,4-galactosyltransferase, polypeptide 6	0	0	0.946593	1	0	1.02523	1	0	1.07361	1	0	0.576922	0.0462252	1	0.567608	0.200612	0	0.942045	1	0
115.498	283.703	Ctsb	cathepsin B	1	0	0.769938	0.0553405	0	0.79886	0.448862	0	1.06558	1	0	0.283211	6.09927e-09	1	0.568854	0.187925	0	0.704896	0.25063	0
6.7256	12.598	Cd14	CD14 antigen	0	0	0.584314	9.79339e-05	0	0.824191	0.286525	0	1.26875	1	0	0.112102	2.94683e-21	1	0.569156	0.219463	0	0.794651	1	0
1.20383	5.0052	Ggta1	glycoprotein galactosyltransferase alpha 1, 3	1	0	0.902085	0.716682	0	0.967644	1	0	1.15313	1	0	0.265203	1.96494e-09	1	0.569519	0.215787	0	0.945568	1	0
2.97333	5.95637	Igsf6	immunoglobulin superfamily, member 6	0	0	1.04435	1	0	0.897663	0.780942	0	1.10016	1	0	0.233779	3.12609e-10	1	0.570253	0.164151	0	0.687334	0.383907	0
9.14082	14.7865	Pla2g7	phospholipase A2, group VII (platelet-activating factor acetylhydrolase, plasma)	0	0	0.897112	0.681279	0	1.49155	0.356652	0	0.774903	0.865752	0	0.399656	9.41731e-05	1	0.574381	0.187729	0	0.717661	0.527335	0
2.57653	7.46772	Pdk4	pyruvate dehydrogenase kinase, isoenzyme 4	1	0	2.07227	1.08989e-07	0	1.90349	0.000841754	1	3.69812	1.45777e-12	1	2.08828	0.00364039	1	0.574907	0.0570216	0	1.32831	1	0
1.20545	4.31413	Egfl6	EGF-like-domain, multiple 6	1	0	1.67149	0.125217	0	1.36892	0.197467	0	1.2867	1	0	0.320486	4.50691e-06	1	0.576699	0.139029	0	1.43752	0.20986	0
37.397	29.7432	Mt1	metallothionein 1	0	0	0.270551	1.02611e-25	1	0.402702	1.44562e-06	1	1.14804	1	0	0.483837	0.00276415	1	0.577201	0.144096	0	1.2122	1	0
1.85501	3.73712	Tmem206	transmembrane protein 206	0	0	1.03648	1	0	0.85965	0.880371	0	0.893262	1	0	0.523875	0.012451	1	0.577865	0.213914	0	0.726464	0.647379	0
17.0641	20.2246	Spred1	sprouty protein with EVH-1 domain 1, related sequence	0	0	1.01432	1	0	0.816299	0.629588	0	1.06566	1	0	0.506452	0.00798374	1	0.581481	0.230516	0	0.956987	1	0
0.524835	1.53916	Iqgap2	IQ motif containing GTPase activating protein 2	0	0	1.06304	1	0	1.45946	0.226657	0	1.26626	1	0	2.67856	1.99549e-05	1	0.582515	0.211125	0	0.563939	0.0305345	0
4.85671	9.88274	Rgs16	regulator of G-protein signaling 16	0	0	0.521219	6.93793e-06	1	0.626265	0.0455482	0	0.846698	1	0	0.558809	0.030893	1	0.582861	0.259972	0	1.2515	1	0
7.84815	15.0942	Ugcg	UDP-glucose ceramide glucosyltransferase	0	0	1.28491	0.0809816	0	0.790123	0.609038	0	1.09267	1	0	0.535987	0.0183375	1	0.583642	0.204024	0	1.38401	0.320146	0
8.59737	11.4192	Sephs2	selenophosphate synthetase 2	0	0	0.757824	0.064591	0	0.97675	1	0	1.21313	1	0	0.515198	0.00874255	1	0.585735	0.173261	0	0.897954	1	0
4.53888	11.5141	B3galnt1	UDP-GalNAc:betaGlcNAc beta 1,3-galactosaminyltransferase, polypeptide 1	1	0	0.875928	0.581266	0	0.742859	0.353326	0	1.03035	1	0	0.382256	4.17216e-05	1	0.587183	0.294069	0	0.994312	1	0
2.81984	5.64519	Ereg	epiregulin	0	0	0.482397	0.000179594	0	0.46472	3.80964e-06	0	0.958638	1	0	0.0305979	9.15286e-43	1	0.587517	0.344549	0	1.07918	1	0
31.0196	122.403	1700019G06Rik	RIKEN cDNA 1700019G06 gene	1	0	0.562177	0.000129537	1	0.592979	0.0216321	1	1.13265	1	0	0.158589	5.26492e-17	1	0.587671	0.370049	0	1.21627	1	0
27.0553	33.2319	Ptrf	polymerase I and transcript release factor	0	0	0.852232	0.316701	0	0.729492	0.18988	0	1.10871	1	0	0.531748	0.0144494	1	0.588275	0.244601	0	1.13456	1	0
4.78549	11.6951	C230081A13Rik	RIKEN cDNA C230081A13 gene	1	0	0.605258	8.03665e-05	1	0.675346	0.0945349	0	0.923476	1	0	0.382091	2.3527e-05	1	0.5887	0.284003	0	1.04961	1	0
4.5897	8.84762	Top2a	topoisomerase (DNA) II alpha	0	0	0.682089	0.00423502	0	0.948548	1	0	1.13293	1	0	0.565075	0.0365746	1	0.589481	0.264376	0	1.08223	1	0
4.19208	7.56643	Plxnd1	plexin D1	0	0	0.366589	4.88481e-15	0	0.435247	4.08833e-06	0	0.803827	1	0	0.500456	0.00346012	1	0.590256	0.217463	0	0.965585	1	0
4.11962	7.45312	Fbn2	fibrillin 2	0	0	0.756744	0.0624024	0	0.760373	0.475908	0	0.82801	1	0	0.362761	8.27162e-06	1	0.590991	0.287762	0	1.3115	0.62736	0
3.2344	4.01402	Spred2	sprouty-related, EVH1 domain containing 2	0	0	0.837603	0.262654	0	0.760125	0.401104	0	0.879672	1	0	0.442738	0.00092208	1	0.591062	0.27157	0	0.960275	1	0
6.10792	35.8688	Dkk3	dickkopf homolog 3 (Xenopus laevis)	1	0	0.688454	0.0125358	0	0.830771	0.698713	0	0.829089	1	0	0.230381	1.20222e-11	1	0.592609	0.31629	0	1.02051	1	0
3.59375	4.83464	Rassf8	Ras association (RalGDS/AF-6) domain family (N-terminal) member 8	0	0	0.890993	0.582412	0	0.750188	0.318805	0	1.08063	1	0	0.556515	0.0269723	1	0.594986	0.24845	0	1.01315	1	0
8.69253	12.9377	Gpr137b	G protein-coupled receptor 137B	0	0	0.871256	0.449729	0	1.18664	0.755924	0	1.04151	1	0	0.336688	1.43653e-06	1	0.596328	0.269288	0	0.730152	0.463058	0
5.81938	8.87364	Anln	anillin, actin binding protein	0	0	0.993135	1	0	0.997563	1	0	1.0968	1	0	0.464866	0.0018075	1	0.598689	0.31427	0	1.14747	1	0
0.886158	4.59948	Gpr88	G-protein coupled receptor 88	1	0	1.46165	0.0849436	0	0.543621	0.0175421	0	1.12418	1	0	0.313524	5.60748e-07	1	0.600838	0.302962	0	1.20264	1	0
6.90814	8.4833	Tpd52	tumor protein D52	0	0	1.34499	0.0341685	0	0.958811	1	0	1.17978	1	0	0.51183	0.00847485	1	0.605062	0.313824	0	0.783868	1	0
3.10193	7.02493	Ahr	aryl-hydrocarbon receptor	1	0	0.730662	0.0273132	0	0.683041	0.0670986	0	0.874359	1	0	0.144928	4.7456e-18	1	0.606207	0.390608	0	0.818206	0.95604	0
5.65486	21.4312	Fgf7	fibroblast growth factor 7	1	0	0.817269	0.204409	0	0.991051	1	0	0.942842	1	0	0.471752	0.00215803	1	0.607874	0.322724	0	0.972504	1	0
40.8363	38.2603	Rspo3	R-spondin 3 homolog (Xenopus laevis)	0	0	1.28214	0.0636662	0	1.22607	0.6665	0	1.02403	1	0	1.71987	0.0366162	1	0.608659	0.279763	0	1.22871	1	0
21.3481	114.222	Lyz1	lysozyme 1	1	0	0.508535	1.23187e-07	1	0.875571	0.221299	0	0.718958	0.86904	0	0.0511684	4.23832e-38	1	0.60904	0.297251	0	0.90697	1	0
4.39731	7.76495	Il13ra1	interleukin 13 receptor, alpha 1	0	0	1.10684	0.71636	0	0.784998	0.4185	0	1.18023	1	0	0.33923	2.76423e-06	1	0.609559	0.39533	0	1.04404	1	0
6.41747	7.12277	Por	P450 (cytochrome) oxidoreductase	0	0	0.432137	2.2208e-11	1	0.499172	0.000299811	1	0.919091	1	0	0.589536	0.0377271	1	0.609844	0.204252	0	0.917749	1	0
6.71326	13.5516	Mki67	antigen identified by monoclonal antibody Ki 67	0	0	0.71267	0.0115739	0	0.970139	1	0	1.05573	1	0	0.489288	0.00410978	1	0.610885	0.347434	0	1.14182	1	0
77.8694	176.833	Emp1	epithelial membrane protein 1	1	0	0.882437	0.447273	0	0.893411	0.954802	0	1.20846	1	0	0.317592	2.56855e-07	1	0.611471	0.313857	0	0.961236	1	0
2.80135	12.2928	Vcam1	vascular cell adhesion molecule 1	1	0	0.693377	0.0203315	0	0.728355	0.156403	0	1.4064	0.548285	0	0.436391	0.00055719	1	0.611592	0.348259	0	1.376	0.420024	0
1.76494	5.02077	Ptplad2	protein tyrosine phosphatase-like A domain containing 2	1	0	1.27066	0.112089	0	0.94046	1	0	1.17152	1	0	0.474039	0.00288767	1	0.611606	0.341872	0	0.834552	1	0
32.9507	40.2343	Bhlhe40	basic helix-loop-helix family, member e40	0	0	0.595354	3.65036e-05	1	0.593677	0.0206865	1	1.01537	1	0	0.501188	0.00519751	1	0.611748	0.308771	0	1.51038	0.083106	0
10.6444	41.654	Col8a2	collagen, type VIII, alpha 2	1	0	0.923262	0.823559	0	0.838985	0.769191	0	1.06979	1	0	0.438799	0.000392087	1	0.61251	0.338048	0	1.07528	1	0
16.8591	18.6421	Rhog	ras homolog gene family, member G	0	0	0.668741	0.00272299	0	0.690558	0.111128	0	0.782589	1	0	0.442621	0.000577471	1	0.61264	0.339313	0	0.755594	0.756728	0
9.9067	61.1514	Lipa	lysosomal acid lipase A	1	0	1.02961	1	0	0.999577	1	0	1.18184	1	0	0.224469	5.46325e-12	1	0.61501	0.28394	0	0.889131	1	0
8.80233	10.9062	Fam102b	family with sequence similarity 102, member B	0	0	1.229	0.165595	0	0.765096	0.388058	0	1.07143	1	0	0.505534	0.00739948	1	0.615114	0.341093	0	1.01789	1	0
3.84829	16.8423	Akr1b8	aldo-keto reductase family 1, member B8	1	0	0.696619	0.0222452	0	0.703932	0.0697588	0	0.938301	1	0	0.208937	1.12816e-12	1	0.61665	0.376687	0	0.909449	1	0
3.21609	12.8046	Plxdc2	plexin domain containing 2	1	0	0.844369	0.285907	0	1.01204	1	0	0.959349	1	0	0.470953	0.00223018	1	0.617336	0.375835	0	1.23021	1	0
17.3504	32.4602	Creg1	cellular repressor of E1A-stimulated genes 1	0	0	1.14068	0.471704	0	1.04357	1	0	1.1429	1	0	0.538737	0.0159585	1	0.617849	0.326169	0	0.789205	1	0
1.91303	5.38968	Mtss1	metastasis suppressor 1	1	0	0.751279	0.0569649	0	0.457896	9.07581e-05	0	0.887547	1	0	0.418719	0.000281139	1	0.622716	0.311921	0	0.912352	1	0
2.98509	4.6668	Stac2	SH3 and cysteine rich domain 2	0	0	0.52748	2.87071e-06	0	0.657365	0.0490171	0	1.00126	1	0	0.25443	3.26032e-09	1	0.623322	0.413143	0	0.879235	1	0
18.7992	44.5915	Thbs4	thrombospondin 4	0	0	0.200522	4.37784e-39	1	1.06207	1	0	1.11745	1	0	0.364164	6.00122e-06	1	0.626697	0.341362	0	0.730103	0.527335	0
2.4562	9.80011	Il4ra	interleukin 4 receptor, alpha	1	0	0.39487	3.19342e-11	0	0.310424	2.2732e-11	0	1.00963	1	0	0.118234	1.36362e-21	1	0.627798	0.501489	0	0.726612	0.461277	0
24.4772	42.6162	Rbpj	recombination signal binding protein for immunoglobulin kappa J region	0	0	1.2708	0.0965136	0	0.654707	0.0576138	0	0.94596	1	0	0.381042	2.92792e-05	1	0.628311	0.422641	0	1.07138	1	0
4.70846	11.4171	P4ha3	procollagen-proline, 2-oxoglutarate 4-dioxygenase (proline 4-hydroxylase), alpha polypeptide III	1	0	0.415238	2.77657e-11	1	0.748144	0.316305	0	0.714578	0.775333	0	0.268485	3.1812e-09	1	0.6302	0.476103	0	1.08981	1	0
3.02741	7.04594	Gmnn	geminin	0	0	0.903103	0.837436	0	1.15498	1	0	1.21864	1	0	0.351489	1.8807e-05	1	0.630357	0.344549	0	1.03614	1	0
3.72231	10.2417	Tnfrsf1b	tumor necrosis factor receptor superfamily, member 1b	1	0	0.693282	0.00700004	0	0.705975	0.0408645	0	0.928061	1	0	0.211096	8.54221e-13	1	0.630847	0.395949	0	0.773365	0.888332	0
4.47193	7.9255	Blvra	biliverdin reductase A	0	0	0.975339	1	0	0.912005	1	0	1.05174	1	0	0.510462	0.00934253	1	0.631187	0.368086	0	0.692037	0.315283	0
157.747	890.386	Lyz2	lysozyme 2	1	0	0.459039	6.27909e-11	1	0.810216	0.0740735	0	0.760387	1	0	0.0473893	6.3413e-40	1	0.632014	0.401508	0	0.697155	0.300077	0
6.53888	9.21943	Ap1b1	adaptor protein complex AP-1, beta 1 subunit	0	0	0.596007	3.53321e-05	1	0.758564	0.362879	0	0.917836	1	0	0.561574	0.0250807	1	0.634262	0.401508	0	0.685368	0.22172	0
7.47985	21.2125	Mafb	v-maf musculoaponeurotic fibrosarcoma oncogene family, protein B (avian)	1	0	0.647966	0.00353059	0	0.987701	1	0	0.978156	1	0	0.503691	0.00698544	1	0.635401	0.440051	0	0.922597	1	0
3.30477	8.25349	9430020K01Rik	RIKEN cDNA 9430020K01 gene	1	0	1.21136	0.265852	0	0.802805	0.516914	0	1.00721	1	0	0.441672	0.000473098	1	0.636503	0.402126	0	1.25299	1	0
4.06609	9.15284	Tm4sf1	transmembrane 4 superfamily member 1	0	0	0.773142	0.0748574	0	1.16973	1	0	1.46112	0.489045	0	0.201444	2.93264e-13	1	0.636796	0.458905	0	1.11242	1	0
1.39677	4.1747	Parvb	parvin, beta	1	0	0.49265	2.72299e-05	0	0.837532	0.474326	0	0.803396	1	0	0.146445	2.89648e-17	1	0.63892	0.492664	0	0.72046	0.46918	0
2.54598	5.58281	Dnase1l1	deoxyribonuclease 1-like 1	1	0	1.26175	0.138428	0	1.06965	1	0	0.898562	1	0	0.383471	5.06375e-05	1	0.639615	0.395496	0	0.705577	0.371043	0
11.4471	48.4143	Prss23	protease, serine, 23	1	0	0.907079	0.692005	0	0.855651	0.915453	0	1.28713	1	0	0.210126	5.47984e-13	1	0.639765	0.541845	0	1.21712	1	0
4.2459	5.94229	Cdk1	cyclin-dependent kinase 1	0	0	0.761109	0.0790841	0	1.0132	1	0	1.17504	1	0	0.563561	0.0358319	1	0.640485	0.440051	0	1.15529	1	0
4.36354	6.55149	B4galt5	UDP-Gal:betaGlcNAc beta 1,4-galactosyltransferase, polypeptide 5	0	0	0.443113	1.52568e-10	1	0.759474	0.240198	0	1.07435	1	0	0.281639	1.40209e-08	1	0.641568	0.469111	0	0.863831	1	0
12.951	11.8063	Gas1	growth arrest specific 1	0	0	1.33699	0.028185	0	0.60479	0.0138644	1	1.02702	1	0	0.491327	0.00455519	1	0.642275	0.443616	0	1.079	1	0
2.96822	7.76616	Rab8b	RAB8B, member RAS oncogene family	1	0	0.925337	0.823559	0	0.963837	1	0	1.11162	1	0	0.317892	5.72114e-07	1	0.645005	0.462771	0	0.879621	1	0
6.70689	14.3947	Runx1	runt related transcription factor 1	1	0	1.02878	1	0	1.02446	1	0	1.02696	1	0	0.468145	0.00216553	1	0.647603	0.49185	0	1.06802	1	0
8.48671	9.94241	Hmga1	high mobility group AT-hook 1	0	0	0.292825	2.63499e-25	1	0.456625	3.35282e-06	1	0.796874	1	0	0.0848753	1.90374e-28	1	0.648685	0.541597	0	0.81955	1	0
2.87659	7.47059	Gpm6b	glycoprotein m6b	1	0	1.25356	0.116983	0	0.852343	0.769191	0	1.14532	1	0	0.480858	0.00410978	1	0.64997	0.501462	0	1.30871	0.682619	0
3.42465	4.6577	Cbl	Casitas B-lineage lymphoma	0	0	0.94554	0.963895	0	0.722948	0.233363	0	0.94175	1	0	0.569123	0.0442445	1	0.650804	0.494409	0	0.988473	1	0
2.18229	4.65952	F630110N24Rik	RIKEN cDNA F630110N24 gene	1	0	0.508978	8.18448e-06	0	0.502783	0.000755685	0	0.925417	1	0	0.308336	1.14197e-07	1	0.655224	0.400402	0	0.748862	0.647379	0
14.6873	19.554	Taldo1	transaldolase 1	0	0	0.481806	2.32157e-09	1	0.497942	0.000116073	1	0.996422	1	0	0.488741	0.00193022	1	0.657061	0.34079	0	0.920448	1	0
2.77026	4.82796	Wipf1	WAS/WASL interacting protein family, member 1	0	0	1.0234	1	0	0.947142	1	0	0.853469	1	0	0.40099	0.000109537	1	0.658029	0.521047	0	1.0585	1	0
7.14427	14.9592	Cx3cl1	chemokine (C-X3-C motif) ligand 1	1	0	0.522338	2.34545e-07	1	0.927923	0.933817	0	1.12224	1	0	0.383941	1.89118e-05	1	0.658883	0.57037	0	0.979648	1	0
24.7152	45.3406	Csf1	colony stimulating factor 1 (macrophage)	1	0	0.718772	0.00975965	0	0.733501	0.133543	0	0.97022	1	0	0.509949	0.00542086	1	0.664794	0.545285	0	0.835403	1	0
3.81854	9.61172	Mgst3	microsomal glutathione S-transferase 3	1	0	0.395192	6.02236e-07	0	0.326838	4.4539e-10	0	1.28312	1	0	0.428242	0.000366786	1	0.665481	0.344549	0	1.03823	1	0
16.5905	51.5083	Rnase4	ribonuclease, RNase A family 4	1	0	0.914136	0.798113	0	1.16378	1	0	0.966548	1	0	0.415852	0.000157612	1	0.665862	0.545698	0	0.879706	1	0
10.2078	17.9279	Rrm1	ribonucleotide reductase M1	0	0	0.978834	1	0	0.920203	1	0	1.05547	1	0	0.506061	0.00891093	1	0.667078	0.547473	0	1.11037	1	0
2.92613	4.09678	Wdfy2	WD repeat and FYVE domain containing 2	0	0	0.766519	0.126753	0	0.558203	0.0207655	0	0.92389	1	0	0.519582	0.0132508	1	0.667366	0.530024	0	0.832736	1	0
12.9478	25.2841	Zfp36l2	zinc finger protein 36, C3H type-like 2	0	0	1.33521	0.0343691	0	0.788347	0.390084	0	0.962404	1	0	0.496135	0.00486938	1	0.668125	0.572809	0	1.12994	1	0
3.12184	5.55635	A430110N23Rik	RIKEN cDNA A430110N23 gene	0	0	0.477454	4.16038e-07	0	0.676077	0.109526	0	0.717559	0.849868	0	0.589007	0.049434	1	0.668285	0.511104	0	1.00897	1	0
3.76122	4.63089	Rap2a	RAS related protein 2a	0	0	0.75623	0.0481183	0	0.774011	0.342662	0	1.08932	1	0	0.540326	0.0191511	1	0.670535	0.566259	0	0.989879	1	0
2.00147	6.40251	Plat	plasminogen activator, tissue	1	0	0.253275	5.19517e-10	0	0.713303	0.188739	0	1.41664	0.690651	0	0.14215	6.3384e-17	1	0.673908	0.693491	0	1.38704	0.531809	0
53.2749	269.793	Tmsb4x	thymosin, beta 4, X chromosome	1	0	0.702054	0.00712914	0	1.02357	1	0	1.22455	1	0	0.257274	3.15297e-10	1	0.677731	0.575179	0	0.69489	0.192646	0
26.1516	59.0678	Tagln2	transgelin 2	0	0	0.616484	9.88637e-05	1	0.86186	0.633805	0	1.15348	1	0	0.376504	1.01733e-05	1	0.678053	0.621061	0	0.882249	1	0
2.79144	5.51494	Arl4c	ADP-ribosylation factor-like 4C	0	0	0.941288	0.931931	0	1.06335	1	0	0.859992	1	0	0.406588	0.000149347	1	0.680953	0.641753	0	0.814187	1	0
1.78949	4.64404	Lhfpl2	lipoma HMGIC fusion partner-like 2	1	0	0.764488	0.0615202	0	0.732442	0.110513	0	1.1761	1	0	0.473053	0.00188289	1	0.681666	0.590213	0	0.945265	1	0
46.644	135.649	Fstl1	follistatin-like 1	1	0	0.932579	0.883954	0	0.960698	1	0	1.09468	1	0	0.525671	0.0113038	1	0.682769	0.629542	0	1.16042	1	0
5.04785	12.8274	Ifi27l2a	interferon, alpha-inducible protein 27 like 2A	1	0	0.279652	3.43179e-08	1	1.01133	1	0	0.628055	0.865752	0	0.0770325	3.16095e-23	1	0.683758	0.652417	0	0.744978	0.822919	0
11.5632	20.5303	Serpinb6a	serine (or cysteine) peptidase inhibitor, clade B, member 6a	0	0	1.32237	0.044141	0	0.981521	1	0	1.17738	1	0	0.557358	0.0294258	1	0.685979	0.621264	0	0.851939	1	0
7.08453	6.76308	Igfbp6	insulin-like growth factor binding protein 6	0	0	0.210154	4.99845e-24	1	0.445394	0.000497095	1	0.828941	1	0	0.202649	3.29682e-11	1	0.686161	0.808381	0	0.830483	1	0
2.39575	8.96516	Itgb2	integrin beta 2	1	0	0.383003	4.21599e-13	0	0.83205	0.121214	0	0.815582	1	0	0.0642936	1.05786e-32	1	0.686559	0.625846	0	0.684036	0.274809	0
20.9087	29.8359	Litaf	LPS-induced TN factor	0	0	0.852779	0.319385	0	0.936098	1	0	1.08746	1	0	0.497331	0.00452967	1	0.687085	0.625846	0	0.888926	1	0
2.53942	5.6943	Hmga2	high mobility group AT-hook 2	1	0	0.249472	1.25202e-26	0	0.508945	6.85327e-05	0	0.971929	1	0	0.0700741	3.54329e-30	1	0.687287	0.77822	0	0.95738	1	0
6.35049	12.0795	Nbl1	neuroblastoma, suppression of tumorigenicity 1	0	0	0.399548	6.34145e-12	1	0.556798	0.00103514	1	0.668648	0.410017	0	0.314498	2.86015e-07	1	0.687298	0.774769	0	0.676118	0.14336	0
32.4074	46.3694	Grn	granulin	0	0	0.595498	2.44607e-05	1	0.660059	0.0506814	0	0.913489	1	0	0.454904	0.000564343	1	0.688935	0.625846	0	0.797718	1	0
2.67157	4.6919	Uhrf1	ubiquitin-like, containing PHD and RING finger domains, 1	0	0	0.495297	2.55998e-07	0	0.779153	0.476539	0	0.879407	1	0	0.367062	1.55533e-05	1	0.689351	0.625846	0	0.956577	1	0
2.94827	8.21344	Axl	AXL receptor tyrosine kinase	1	0	0.523757	6.10672e-07	0	0.560805	0.00432158	0	0.756495	1	0	0.195753	4.75568e-14	1	0.689535	0.79287	0	1.00905	1	0
9.26809	23.4305	Fndc1	fibronectin type III domain containing 1	1	0	0.768112	0.0585756	0	0.856695	0.833834	0	0.954834	1	0	0.413083	0.000114925	1	0.689925	0.642584	0	1.16025	1	0
2.09545	4.19891	4831426I19Rik	RIKEN cDNA 4831426I19 gene	1	0	0.450725	4.72234e-08	0	0.651328	0.0329948	0	0.865991	1	0	0.331799	8.49647e-07	1	0.69061	0.692259	0	1.17477	1	0
4.45449	5.96532	Gm5077	predicted gene 5077	0	0	0.818649	0.279679	0	0.67679	0.108167	0	1.30708	1	0	0.52984	0.0176106	1	0.691015	0.643256	0	0.990154	1	0
9.61379	22.953	Capg	capping protein (actin filament), gelsolin-like	1	0	0.428809	5.42477e-12	1	0.648503	0.0198877	0	0.947377	1	0	0.152105	2.95815e-18	1	0.691447	0.688761	0	0.791247	0.833868	0
9.4941	12.7364	Pnp2	purine-nucleoside phosphorylase 2	0	0	0.962737	1	0	0.921319	1	0	1.10732	1	0	0.521193	0.0141521	1	0.693443	0.633203	0	0.904898	1	0
1.55875	4.43012	5430435G22Rik	RIKEN cDNA 5430435G22 gene	1	0	0.739678	0.0567397	0	0.954155	1	0	1.27303	1	0	0.21448	7.83469e-12	1	0.694473	0.625846	0	0.641612	0.0543861	0
2.02535	4.80055	Cd72	CD72 antigen	0	0	0.581693	9.12e-05	0	0.75294	0.312449	0	0.839466	1	0	0.187163	2.05035e-14	1	0.694703	0.646698	0	0.637096	0.0714071	0
12.1096	26.3749	Ecm1	extracellular matrix protein 1	0	0	0.296547	5.35718e-24	1	0.48407	2.19255e-05	1	0.747389	0.837517	0	0.277715	2.01736e-09	1	0.695237	0.779952	0	0.688778	0.146574	0
140.31	466.531	Lgals1	lectin, galactose binding, soluble 1	1	0	0.327428	5.11714e-21	1	0.722778	0.141186	0	1.1208	1	0	0.298889	2.0541e-08	1	0.695398	0.644919	0	0.975992	1	0
33.9138	129.746	Thbs2	thrombospondin 2	1	0	0.874116	0.455949	0	0.707425	0.225472	0	0.827797	1	0	0.401693	5.92669e-05	1	0.696618	0.67732	0	1.29024	0.794342	0
11.0015	19.2348	Socs3	suppressor of cytokine signaling 3	0	0	0.335868	3.91736e-16	1	0.579166	0.0135083	1	0.886021	1	0	0.286242	3.3921e-08	1	0.696944	0.720222	0	1.16041	1	0
1.66596	2.38987	Sycp3	synaptonemal complex protein 3	0	0	1.46316	0.0160681	0	1.44188	0.154551	0	1.51047	0.595463	0	1.91678	0.0171558	1	0.697256	0.474665	0	1.18154	1	0
5.76316	6.97955	Socs5	suppressor of cytokine signaling 5	0	0	0.740985	0.030749	0	0.793197	0.386975	0	0.942153	1	0	0.457448	0.00140372	1	0.701676	0.678504	0	0.953482	1	0
2.29437	8.87275	Apobec1	apolipoprotein B mRNA editing enzyme, catalytic polypeptide 1	1	0	0.707418	0.0364642	0	1.06065	1	0	0.87439	1	0	0.181102	1.04798e-14	1	0.703479	0.643103	0	0.779938	0.794342	0
2.38906	5.60988	Ptprj	protein tyrosine phosphatase, receptor type, J	1	0	0.920845	0.799578	0	0.806756	0.425414	0	1.06479	1	0	0.292542	2.88244e-08	1	0.706097	0.670938	0	0.714661	0.437579	0
6.29166	7.83307	Bcl10	B-cell leukemia/lymphoma 10	0	0	0.726544	0.0243964	0	0.854054	0.687575	0	1.25869	1	0	0.578996	0.0399146	1	0.706781	0.730308	0	0.961724	1	0
13.5441	18.9074	Pcna	proliferating cell nuclear antigen	0	0	1.04794	1	0	1.12124	1	0	1.19387	1	0	0.563945	0.0366162	1	0.706889	0.646301	0	0.882972	1	0
2.75279	6.97843	Ang	angiogenin, ribonuclease, RNase A family, 5	1	0	0.661536	0.0153554	0	0.879989	0.971733	0	0.790472	1	0	0.410365	0.00023835	1	0.708895	0.734087	0	0.737345	0.769701	0
1.38127	5.00078	Rnasel	ribonuclease L (2', 5'-oligoisoadenylate synthetase-dependent)	1	0	1.00424	1	0	0.867805	1	0	0.962985	1	0	0.495347	0.00663895	1	0.710824	0.650356	0	0.709603	0.43897	0
15.7801	20.9615	Pnp	purine-nucleoside phosphorylase	0	0	0.956495	1	0	0.90477	1	0	1.13164	1	0	0.585293	0.0491955	1	0.712666	0.683832	0	1.0499	1	0
3.08474	9.18739	Ptgr1	prostaglandin reductase 1	1	0	0.956759	1	0	0.834563	0.424314	0	1.22017	1	0	0.297343	7.87722e-08	1	0.712869	0.73968	0	0.944428	1	0
9.49926	21.8955	Cndp2	CNDP dipeptidase 2 (metallopeptidase M20 family)	1	0	0.766372	0.0633217	0	0.992423	1	0	1.12158	1	0	0.331224	7.03327e-07	1	0.714593	0.700396	0	0.650027	0.121766	0
9.13746	14.2895	Cyth3	cytohesin 3	0	0	0.793326	0.124509	0	0.803487	0.598392	0	0.987019	1	0	0.467788	0.00147897	1	0.716473	0.726856	0	0.986949	1	0
22.9123	63.4416	Anxa1	annexin A1	1	0	0.954051	0.995449	0	0.93112	0.971274	0	1.21051	1	0	0.259367	8.55391e-10	1	0.71658	0.768159	0	1.03607	1	0
39.5717	137.41	Tagln	transgelin	1	0	0.809118	0.163365	0	1.05229	1	0	0.957417	1	0	0.2915	2.16659e-08	1	0.717122	0.812524	0	0.93384	1	0
2.94257	8.07132	Cpt1a	carnitine palmitoyltransferase 1a, liver	1	0	0.85914	0.429958	0	0.755156	0.278398	0	0.880521	1	0	0.397618	6.0922e-05	1	0.717687	0.776753	0	0.944377	1	0
3.51155	6.12501	Blvrb	biliverdin reductase B (flavin reductase (NADPH))	0	0	0.62419	0.00257711	0	0.538217	0.00264341	0	0.907001	1	0	0.468599	0.00145838	1	0.717843	0.674622	0	0.731157	0.463283	0
3.99798	3.98005	5031439G07Rik	RIKEN cDNA 5031439G07 gene	0	0	0.5804	1.03234e-05	1	0.786113	0.447199	0	0.883708	1	0	0.490504	0.00327725	1	0.717953	0.711967	0	0.798595	1	0
2.41253	7.9618	Hpcal1	hippocalcin-like 1	1	0	0.738943	0.170033	0	0.638287	0.145626	0	1.29533	1	0	0.39382	8.4958e-05	1	0.718792	0.724241	0	0.758367	0.801654	0
4.4484	6.7645	Coro1c	coronin, actin binding protein 1C	0	0	0.51741	6.92705e-08	1	0.827252	0.577029	0	0.915643	1	0	0.357598	3.41357e-06	1	0.719252	0.776737	0	0.813216	1	0
9.19441	41.7183	Serping1	serine (or cysteine) peptidase inhibitor, clade G, member 1	1	0	0.525772	2.54645e-06	1	0.725828	0.0873091	0	1.00853	1	0	0.35072	2.70721e-06	1	0.722258	0.773776	0	0.883563	1	0
8.65487	9.77306	Mob3a	MOB kinase activator 3A	0	0	0.69511	0.01006	0	0.677568	0.125343	0	1.00556	1	0	0.396535	7.12099e-05	1	0.722797	0.779706	0	0.988652	1	0
5.88072	9.8551	Usp25	ubiquitin specific peptidase 25	0	0	1.10762	0.685877	0	0.906071	1	0	1.07657	1	0	0.551854	0.0267976	1	0.723627	0.68565	0	0.936272	1	0
15.9437	21.6564	Arpc3	actin related protein 2/3 complex, subunit 3	0	0	0.558025	1.89435e-06	1	0.78196	0.329883	0	1.15228	1	0	0.52849	0.00977374	1	0.72411	0.75354	0	0.822738	1	0
1.36528	3.77814	Foxp1	forkhead box P1	1	0	0.915544	0.718184	0	0.684226	0.146823	0	0.891951	1	0	0.434627	0.000485304	1	0.728618	0.884696	0	1.08925	1	0
2.03847	12.2849	Itgbl1	integrin, beta-like 1	1	0	1.5583	0.00685822	0	0.745577	0.364139	0	1.16407	1	0	0.342543	3.31031e-06	1	0.731492	0.882753	0	1.07199	1	0
5.28713	7.99878	Cyfip1	cytoplasmic FMR1 interacting protein 1	0	0	0.958429	1	0	0.855655	0.723771	0	1.0143	1	0	0.525572	0.0116777	1	0.732758	0.818666	0	0.994672	1	0
15.004	19.9379	H6pd	hexose-6-phosphate dehydrogenase (glucose 1-dehydrogenase)	0	0	0.622582	0.000165735	0	0.651479	0.0478452	0	0.79242	1	0	0.583116	0.037205	1	0.734349	0.78079	0	1.05318	1	0
16.2171	14.4924	Zyx	zyxin	0	0	0.381347	4.31745e-16	1	0.586538	0.00496991	1	0.780353	1	0	0.331818	3.39782e-07	1	0.734932	0.840278	0	0.910729	1	0
11.6674	17.6134	C1s	complement component 1, s subcomponent	0	0	0.762809	0.068295	0	0.636531	0.0354111	0	1.06144	1	0	0.537728	0.0169275	1	0.735362	0.863333	0	0.922297	1	0
2.83402	5.16975	Ppp1r18	protein phosphatase 1, regulatory subunit 18	0	0	0.747303	0.039133	0	0.756303	0.36941	0	0.891424	1	0	0.373872	9.28594e-06	1	0.735635	0.835015	0	0.930928	1	0
8.62917	13.9335	Glipr2	GLI pathogenesis-related 2	0	0	0.715786	0.0165915	0	0.791761	0.368021	0	0.791646	1	0	0.358156	7.14276e-06	1	0.736295	0.89956	0	0.975863	1	0
1.71332	5.14268	Gm20496	predicted gene 20496	1	0	0.257661	3.42798e-07	0	0.47216	0.00475574	0	0.873748	1	0	0.25804	6.62057e-08	1	0.736961	0.79154	0	0.758501	0.77211	0
6.05074	9.67293	Mcm4	minichromosome maintenance deficient 4 homolog (S. cerevisiae)	0	0	0.865503	0.438094	0	1.0325	1	0	1.01874	1	0	0.52535	0.0149761	1	0.737756	0.809974	0	1.14674	1	0
1.39787	4.2664	Lyn	Yamaguchi sarcoma viral (v-yes-1) oncogene homolog	1	0	0.883314	0.63789	0	1.12361	1	0	1.08966	1	0	0.345717	5.85831e-06	1	0.738083	0.819385	0	0.694194	0.305919	0
17.0233	15.8226	Ephx2	epoxide hydrolase 2, cytoplasmic	0	0	1.1976	0.201477	0	1.88124	0.00300517	1	1.08694	1	0	3.14558	1.71958e-07	1	0.73999	0.543647	0	1.33858	0.606994	0
14.7225	22.8198	Snx9	sorting nexin 9	0	0	0.868066	0.430283	0	0.783334	0.416661	0	0.985995	1	0	0.530369	0.0125867	1	0.740738	0.862199	0	0.963977	1	0
2.03725	6.53226	Adamtsl3	ADAMTS-like 3	1	0	0.808685	0.19193	0	0.915158	1	0	1.17761	1	0	0.554675	0.0291374	1	0.74244	0.850743	0	1.34301	0.539149	0
29.6892	47.0774	Ahnak	AHNAK nucleoprotein (desmoyokin)	0	0	1.01055	1	0	0.89347	0.982409	0	1.04206	1	0	0.547113	0.0201102	1	0.742969	0.882753	0	1.14468	1	0
10.0134	15.8475	Plekho2	pleckstrin homology domain containing, family O member 2	0	0	0.673112	0.0027832	0	0.840822	0.552014	0	0.850831	1	0	0.376087	1.23748e-05	1	0.74721	0.907389	0	0.990211	1	0
7.25862	9.78473	Arhgap10	Rho GTPase activating protein 10	0	0	0.787135	0.122621	0	0.85292	0.685383	0	0.876213	1	0	0.506765	0.00696147	1	0.747824	0.88282	0	0.866337	1	0
6.17422	12.2253	Gusb	glucuronidase, beta	0	0	0.812343	0.1854	0	1.09091	1	0	0.93717	1	0	0.433041	0.000364135	1	0.747952	0.884467	0	0.885811	1	0
5.15402	22.0138	Mmp12	matrix metallopeptidase 12	1	0	0.434406	6.34145e-12	0	1.50663	1	0	2.55451	1.23448e-05	0	0.0649909	2.59882e-33	1	0.748787	0.705678	0	1.07341	1	0
7.83606	10.0508	S1pr2	sphingosine-1-phosphate receptor 2	0	0	0.848608	0.331489	0	0.716877	0.127627	0	0.999966	1	0	0.411762	0.000146467	1	0.749342	0.893026	0	0.908414	1	0
4.71989	14.1554	Mmp19	matrix metallopeptidase 19	1	0	0.561384	1.14663e-05	1	0.762529	0.364139	0	1.19491	1	0	0.569179	0.034993	1	0.749662	0.85448	0	0.961013	1	0
6.62327	10.9545	Mcm3	minichromosome maintenance deficient 3 (S. cerevisiae)	0	0	0.609556	0.000172834	1	0.847892	0.713671	0	0.920252	1	0	0.458047	0.00127449	1	0.750725	0.887438	0	1.03291	1	0
21.0538	36.1199	Sh3bgrl3	SH3 domain binding glutamic acid-rich protein-like 3	0	0	0.415763	9.16701e-13	1	0.637056	0.0200532	0	0.937826	1	0	0.366846	5.66662e-06	1	0.752576	0.88278	0	0.887032	1	0
9.73789	19.95	Adam9	a disintegrin and metallopeptidase domain 9 (meltrin gamma)	1	0	1.03577	1	0	0.874705	0.87851	0	1.2549	1	0	0.578475	0.0484718	1	0.753205	0.885986	0	0.874106	1	0
3.2827	7.45168	Kctd11	potassium channel tetramerisation domain containing 11	0	0	0.716162	0.0392983	0	0.69564	0.141557	0	1.09093	1	0	0.281508	3.66166e-08	1	0.753626	0.971622	0	1.35791	0.408772	0
4.9127	4.93391	Nup62	nucleoporin 62	0	0	0.688685	0.00459611	0	0.763033	0.26536	0	0.819966	1	0	0.471773	0.0015523	1	0.753868	0.885986	0	0.857177	1	0
137.267	174.827	Ifitm2	interferon induced transmembrane protein 2	0	0	0.591368	1.90627e-05	1	0.643006	0.0247473	0	0.888337	1	0	0.552779	0.0176106	1	0.754138	0.918027	0	1.00545	1	0
5.40178	7.4175	Slc27a1	solute carrier family 27 (fatty acid transporter), member 1	0	0	0.583144	0.000134178	1	0.51694	0.00123814	1	0.824817	1	0	0.543607	0.0146895	1	0.75477	0.722266	0	1.02289	1	0
155.727	243.493	Tpm4	tropomyosin 4	0	0	1.24961	0.119672	0	1.08163	1	0	1.18036	1	0	0.531428	0.0160943	1	0.755692	0.905459	0	1.0086	1	0
2.14568	3.51368	Znfx1	zinc finger, NFX1-type containing 1	0	0	0.699654	0.00719149	0	0.708946	0.15414	0	1.00877	1	0	0.460816	0.000973286	1	0.756243	0.836781	0	0.923879	1	0
29.7649	47.1736	Mcl1	myeloid cell leukemia sequence 1	0	0	1.27965	0.0759101	0	1.29407	0.573961	0	1.27147	1	0	0.473343	0.00245889	1	0.75648	0.885632	0	0.909222	1	0
57.5956	94.204	Npc2	Niemann Pick type C2	0	0	0.659123	0.000996769	0	0.700712	0.0905766	0	1.1315	1	0	0.538437	0.0117769	1	0.756622	0.882753	0	0.975137	1	0
30.0091	48.2399	S100a10	S100 calcium binding protein A10 (calpactin)	0	0	0.891359	0.540641	0	1.00208	1	0	1.43984	0.623801	0	0.58587	0.0467257	1	0.757821	0.869672	0	1.0154	1	0
21.1859	17.7001	Fap	fibroblast activation protein	0	0	0.844218	0.325728	0	0.935937	1	0	1.04242	1	0	0.566682	0.0371654	1	0.757998	0.91254	0	0.825587	1	0
153.941	180.645	Gm16721	predicted gene, 16721	0	0	0.387324	4.90685e-10	1	0.484299	0.00455595	1	1.13909	1	0	0.50573	0.0120793	1	0.758541	0.908956	0	0.932601	1	0
8.42029	11.6864	Cotl1	coactosin-like 1 (Dictyostelium)	0	0	0.364084	1.06787e-14	1	0.716095	0.0875603	0	0.881187	1	0	0.340155	1.25112e-06	1	0.758791	0.906165	0	0.640112	0.0699384	0
167.675	277.888	S100a6	S100 calcium binding protein A6 (calcyclin)	0	0	0.789054	0.095086	0	0.71421	0.0794522	0	1.17866	1	0	0.348798	2.51938e-06	1	0.758982	0.95847	0	0.967756	1	0
16.7705	19.546	Nt5dc2	5'-nucleotidase domain containing 2	0	0	0.445802	2.99828e-10	1	0.568489	0.00810786	1	0.713047	0.648419	0	0.529133	0.0107938	1	0.75902	0.899479	0	1.04142	1	0
52.5719	26.563	Apol7d	apolipoprotein L 7d	0	0	0.257031	1.3652e-29	1	0.349734	4.07497e-08	1	0.52665	0.0252085	1	0.444916	0.00034994	1	0.760548	0.995472	0	0.736255	0.28274	0
5.56147	8.73622	Gm16627	predicted gene, 16627	0	0	0.561818	0.000116104	1	0.733532	0.225478	0	0.841176	1	0	0.502235	0.00572663	1	0.76097	0.920071	0	0.994635	1	0
3.79429	10.5244	Dram1	DNA-damage regulated autophagy modulator 1	1	0	0.825423	0.298143	0	0.924309	0.931352	0	1.28328	1	0	0.40796	0.00013695	1	0.762218	0.864406	0	1.23389	1	0
12.9592	19.7695	Sned1	sushi, nidogen and EGF-like domains 1	0	0	0.757921	0.0504327	0	0.654425	0.105102	0	0.879749	1	0	0.549144	0.0209363	1	0.763188	0.886732	0	1.23431	1	0
19.9073	31.4869	Glrx	glutaredoxin	0	0	1.07462	0.857088	0	0.790499	0.259869	0	0.927947	1	0	0.389445	5.58046e-05	1	0.76426	0.927841	0	0.978996	1	0
3.77689	6.51813	Plscr1	phospholipid scramblase 1	0	0	1.21973	0.277313	0	1.07892	1	0	0.993725	1	0	0.484373	0.00670718	1	0.764842	0.966798	0	0.939217	1	0
908.782	1478.06	Fth1	ferritin heavy chain 1	0	0	1.01494	1	0	1.03539	1	0	1.15701	1	0	0.558032	0.0269936	1	0.766208	0.902353	0	0.937821	1	0
4.39831	6.45911	Fam49b	family with sequence similarity 49, member B	0	0	1.31381	0.0561682	0	1.07835	1	0	1.13905	1	0	0.544074	0.0277585	1	0.767928	0.92225	0	0.839309	1	0
4.52019	5.54617	Adrbk1	adrenergic receptor kinase, beta 1	0	0	0.651608	0.000761171	0	0.677823	0.106878	0	0.931537	1	0	0.43395	0.000269563	1	0.76829	0.907396	0	0.762947	0.750627	0
1.72836	4.29939	Tlr4	toll-like receptor 4	1	0	1.54622	0.00174061	0	0.932256	1	0	1.22612	1	0	0.561501	0.0353355	1	0.769514	0.961915	0	0.689828	0.236186	0
3.37844	6.03778	Mcm5	minichromosome maintenance deficient 5, cell division cycle 46 (S. cerevisiae)	0	0	0.478227	3.5396e-08	0	0.95479	1	0	0.97809	1	0	0.38907	4.0504e-05	1	0.772678	0.966042	0	1.00135	1	0
1.71073	4.05857	Adam19	a disintegrin and metallopeptidase domain 19 (meltrin beta)	1	0	0.8035	0.228379	0	0.644776	0.0584829	0	0.93327	1	0	0.364519	9.10249e-06	1	0.77351	0.982537	0	1.13114	1	0
5.23557	8.0304	A830007P12Rik	RIKEN cDNA A830007P12 gene	0	0	0.726212	0.0209099	0	0.645331	0.0794138	0	0.790975	1	0	0.465991	0.00130439	1	0.774227	1	0	0.875081	1	0
6.41307	7.53274	Cdkn2aipnl	CDKN2A interacting protein N-terminal like	0	0	0.910992	0.714105	0	0.794821	0.582742	0	1.12822	1	0	0.527422	0.0150837	1	0.774511	0.976222	0	0.739347	0.596509	0
1371.79	1011.46	Fn1	fibronectin 1	0	0	0.528188	1.04857e-07	1	0.632159	0.0402185	0	0.794459	1	0	0.53642	0.0133587	1	0.775602	1	0	0.87081	1	0
83.9591	91.2892	Serpina3n	serine (or cysteine) peptidase inhibitor, clade A, member 3N	0	0	0.258078	4.48444e-29	1	0.672186	0.1038	0	1.01814	1	0	0.107928	1.64134e-23	1	0.775788	1	0	1.34183	0.596906	0
3.07249	6.25597	Rgl1	ral guanine nucleotide dissociation stimulator,-like 1	1	0	0.908623	0.761974	0	0.717478	0.171341	0	0.877515	1	0	0.45066	0.000660875	1	0.778025	1	0	1.0305	1	0
17.755	29.7309	Rtn4	reticulon 4	0	0	1.42252	0.00712517	0	1.12378	1	0	1.27265	1	0	0.558445	0.0313746	1	0.780179	0.976222	0	1.03635	1	0
77.0084	51.6115	Fibin	fin bud initiation factor homolog (zebrafish)	0	0	1.46366	0.00307732	0	1.1015	1	0	0.963063	1	0	2.88625	2.04994e-06	1	0.780581	1	0	1.0776	1	0
2.48721	9.96763	2900026A02Rik	RIKEN cDNA 2900026A02 gene	1	0	1.18674	0.385091	0	0.964797	1	0	0.928436	1	0	0.511371	0.00833624	1	0.782336	1	0	1.03544	1	0
12.4663	8.63524	Hbegf	heparin-binding EGF-like growth factor	0	0	0.831929	0.193468	0	0.878881	0.941863	0	1.15886	1	0	0.273491	6.00105e-09	1	0.782348	1	0	1.17887	1	0
4.18068	6.88989	Rassf3	Ras association (RalGDS/AF-6) domain family member 3	0	0	1.05203	1	0	0.877475	0.930412	0	1.19155	1	0	0.532675	0.0159198	1	0.782812	0.963513	0	0.820689	1	0
18.5564	21.2181	Ywhah	tyrosine 3-monooxygenase/tryptophan 5-monooxygenase activation protein, eta polypeptide	0	0	1.2809	0.0809738	0	1.12693	1	0	1.11079	1	0	0.533958	0.0179284	1	0.784291	0.994377	0	1.01413	1	0
3.02395	4.83573	Lig1	ligase I, DNA, ATP-dependent	0	0	0.706521	0.0129297	0	0.923424	1	0	0.969209	1	0	0.459343	0.00149442	1	0.78518	0.995472	0	0.924235	1	0
26.2555	116.339	Gpnmb	glycoprotein (transmembrane) nmb	1	0	0.415485	3.0027e-13	1	1.67848	0.107157	0	1.53543	0.201806	0	0.0936017	6.25819e-27	1	0.785852	0.946106	0	0.743048	0.259649	0
3.69294	6.89015	Irf5	interferon regulatory factor 5	0	0	1.23306	0.180676	0	1.0764	1	0	1.10231	1	0	0.531428	0.0154821	1	0.786516	0.994868	0	0.736995	0.527335	0
6.87957	8.81232	Ttyh3	tweety homolog 3 (Drosophila)	0	0	0.361731	6.34309e-15	1	0.710508	0.148149	0	0.723158	0.794807	0	0.418903	0.00010632	1	0.788272	1	0	1.13742	1	0
6.91973	7.10626	Elk3	ELK3, member of ETS oncogene family	0	0	0.694051	0.00572518	0	0.776408	0.404576	0	0.794469	1	0	0.575063	0.0427566	1	0.790501	1	0	0.892032	1	0
6.51765	6.45901	Nab2	Ngfi-A binding protein 2	0	0	0.214454	9.48573e-36	1	0.578112	0.00840227	1	0.844927	1	0	0.398253	5.78068e-05	1	0.790595	1	0	1.11839	1	0
70.514	60.7826	Enpp2	ectonucleotide pyrophosphatase/phosphodiesterase 2	0	0	1.23225	0.13027	0	1.45476	0.263967	0	1.01663	1	0	3.52287	7.38517e-09	1	0.791678	0.916369	0	0.827089	1	0
22.2568	34.2687	Fosl2	fos-like antigen 2	0	0	0.864129	0.374165	0	0.634574	0.0496072	0	1.06328	1	0	0.490249	0.00369427	1	0.792497	1	0	1.0847	1	0
9.08701	12.4889	Hs6st1	heparan sulfate 6-O-sulfotransferase 1	0	0	0.823058	0.195726	0	0.777772	0.41228	0	1.06362	1	0	0.567305	0.0329917	1	0.794246	0.979893	0	1.03677	1	0
23.1827	31.4817	Ank	progressive ankylosis	0	0	0.606484	7.85349e-05	1	0.669242	0.089943	0	0.918628	1	0	0.362827	7.33444e-06	1	0.794488	1	0	0.739043	0.482326	0
20.0765	23.8261	Oaf	OAF homolog (Drosophila)	0	0	0.429648	3.44229e-12	1	0.718533	0.16143	0	0.895705	1	0	0.498664	0.00298373	1	0.795407	1	0	0.975663	1	0
175.474	241.005	Psap	prosaposin	0	0	0.641296	0.000364198	0	0.700955	0.106839	0	1.04249	1	0	0.583784	0.0382624	1	0.796181	1	0	0.930154	1	0
1.84087	3.87558	E130203B14Rik	RIKEN cDNA E130203B14 gene	0	0	1.00521	1	0	0.969802	1	0	0.971249	1	0	2.20133	0.00176755	1	0.796513	0.936488	0	1.242	1	0
4.62978	7.41739	Gla	galactosidase, alpha	0	0	0.993909	1	0	0.994168	1	0	1.23349	1	0	0.430859	0.000473228	1	0.797128	1	0	0.945247	1	0
43.5336	86.9444	Crip1	cysteine-rich protein 1 (intestinal)	1	0	0.269811	1.13272e-19	1	0.669462	0.0774396	0	0.859482	1	0	0.180665	8.54178e-15	1	0.798013	1	0	0.86688	1	0
13.4336	29.0044	Pros1	protein S (alpha)	0	0	0.929598	0.877574	0	0.829865	0.743287	0	1.1186	1	0	0.562161	0.0358196	1	0.798143	1	0	1.06029	1	0
2.30656	6.03911	Plekha2	pleckstrin homology domain-containing, family A (phosphoinositide binding specific) member 2	1	0	0.808373	0.210719	0	0.574407	0.0151844	0	1.40594	0.837517	0	0.568801	0.0366162	1	0.79898	1	0	1.13442	1	0
3.46239	5.90889	Pdp1	pyruvate dehyrogenase phosphatase catalytic subunit 1	0	0	1.3765	0.0190554	0	0.987291	1	0	0.996671	1	0	0.468609	0.00235176	1	0.800064	1	0	0.993249	1	0
8.89575	12.0389	Ehd4	EH-domain containing 4	0	0	0.934289	0.868934	0	1.02376	1	0	1.06553	1	0	0.401189	0.000100091	1	0.800315	1	0	0.726773	0.527335	0
17.5632	24.855	Fzd1	frizzled homolog 1 (Drosophila)	0	0	0.629522	0.000249132	0	0.929234	1	0	1.07369	1	0	0.526331	0.0103029	1	0.800623	1	0	1.05114	1	0
0.697631	1.78227	Pdgfd	platelet-derived growth factor, D polypeptide	0	0	1.9946	3.47657e-05	0	0.944199	1	0	0.856178	1	0	3.47825	3.4601e-08	1	0.802708	0.981772	0	0.500526	0.000873049	0
17.6524	31.9059	Vat1	vesicle amine transport protein 1 homolog (T californica)	0	0	0.625012	0.000192044	0	0.789339	0.394783	0	0.862811	1	0	0.375153	9.42287e-06	1	0.804302	1	0	0.857462	1	0
1.08469	1.2907	Parm1	prostate androgen-regulated mucin-like protein 1	0	0	1.35656	0.0536839	0	0.859514	0.780781	0	1.64816	0.149906	0	4.33963	3.08113e-11	1	0.806611	0.777846	0	1.4411	0.641105	0
15.6826	25.8525	Tspo	translocator protein	1	0	0.485836	4.80635e-07	1	0.460044	1.38902e-05	1	1.01591	1	0	0.447334	0.000457871	1	0.806842	0.956	0	1.07701	1	0
8.4983	13.101	Lrrfip1	leucine rich repeat (in FLII) interacting protein 1	0	0	0.949816	0.97151	0	0.888097	0.77685	0	1.11075	1	0	0.476305	0.00210951	1	0.807116	1	0	0.995472	1	0
4.07572	6.32984	Plekhb2	pleckstrin homology domain containing, family B (evectins) member 2	0	0	1.03366	1	0	0.778923	0.529471	0	1.0203	1	0	0.533877	0.0160745	1	0.807573	1	0	0.951927	1	0
7.19512	12.9382	Pxk	PX domain containing serine/threonine kinase	0	0	0.966808	1	0	0.882058	0.941043	0	0.820444	1	0	0.530022	0.0145129	1	0.808049	1	0	0.93836	1	0
71.0868	100.646	Lgals3	lectin, galactose binding, soluble 3	0	0	0.800842	0.109471	0	0.996644	1	0	1.16697	1	0	0.321642	3.27089e-07	1	0.808089	1	0	0.902382	1	0
9.04439	7.88838	Flrt2	fibronectin leucine rich transmembrane protein 2	0	0	1.06792	0.83871	0	1.22189	0.566847	0	0.916159	1	0	0.536535	0.0219148	1	0.808938	1	0	1.0915	1	0
3.20414	5.37468	Dusp3	dual specificity phosphatase 3 (vaccinia virus phosphatase VH1-related)	0	0	1.39272	0.0213663	0	1.06368	1	0	1.09023	1	0	0.561191	0.0308819	1	0.809835	1	0	0.900427	1	0
29.6339	36.9354	Itga5	integrin alpha 5 (fibronectin receptor alpha)	0	0	0.620414	0.000112718	0	0.589502	0.00717273	1	1.01768	1	0	0.440725	0.000301793	1	0.810169	1	0	1.02168	1	0
9.65334	16.886	Vwa5a	von Willebrand factor A domain containing 5A	0	0	1.32608	0.0408717	0	0.802854	0.730188	0	1.00055	1	0	0.541745	0.021563	1	0.810916	1	0	1.00455	1	0
1.88743	7.36472	Lat2	linker for activation of T cells family, member 2	1	0	0.673798	0.048519	0	0.892697	0.80401	0	1.48897	0.819858	0	0.0848509	9.57128e-25	1	0.814326	1	0	0.790323	0.972393	0
25.826	52.2985	H2-D1	histocompatibility 2, D region locus 1	1	0	0.550315	7.95673e-07	1	0.902102	0.624637	0	1.01664	1	0	0.526887	0.00843651	1	0.814434	1	0	0.762988	0.521889	0
9.09682	12.3886	Dnmt1	DNA methyltransferase (cytosine-5) 1	0	0	0.563691	4.10742e-06	1	0.789657	0.461961	0	0.894367	1	0	0.45906	0.000917353	1	0.817572	1	0	1.06391	1	0
2.17554	4.83751	Adamts9	a disintegrin-like and metallopeptidase (reprolysin type) with thrombospondin type 1 motif, 9	0	0	0.98142	1	0	1.26197	0.59356	0	1.15885	1	0	2.0883	0.00248059	1	0.817609	1	0	0.884467	1	0
6.39833	8.05614	Tmem189	transmembrane protein 189	0	0	0.531328	5.21632e-07	1	0.879892	0.867076	0	0.8616	1	0	0.506216	0.00605639	1	0.820079	1	0	0.992484	1	0
8.2026	19.4695	Myof	myoferlin	1	0	0.891385	0.556896	0	0.847565	0.628972	0	0.870689	1	0	0.365347	1.01194e-05	1	0.820176	1	0	0.982141	1	0
7.67003	7.56528	Cdca4	cell division cycle associated 4	0	0	0.589775	4.25401e-05	1	0.852686	0.685576	0	1.01789	1	0	0.504811	0.00591532	1	0.82039	1	0	1.04457	1	0
8.70874	9.97628	Zfp36	zinc finger protein 36	0	0	1.38874	0.0261793	0	0.867673	0.97167	0	0.871202	1	0	0.403438	0.000148601	1	0.82046	1	0	1.29172	0.667657	0
36.9442	61.5201	Clic1	chloride intracellular channel 1	0	0	0.792707	0.092734	0	0.83427	0.687487	0	1.20911	1	0	0.52077	0.00792475	1	0.82286	1	0	0.924861	1	0
1.18216	1.64565	Nrip2	nuclear receptor interacting protein 2	0	0	1.21574	0.292841	0	0.55297	0.0152472	0	1.17598	1	0	2.53342	0.000112002	1	0.823767	0.998832	0	1.05596	1	0
52.8687	107.886	Prdx1	peroxiredoxin 1	0	0	1.51367	0.00104801	0	1.13405	1	0	1.24072	1	0	0.573613	0.0469584	1	0.824159	1	0	0.892915	1	0
2.4834	8.0765	Lgals9	lectin, galactose binding, soluble 9	1	0	0.593369	0.000526067	0	1.0453	1	0	1.04076	1	0	0.302198	8.19231e-08	1	0.825247	1	0	1.10091	1	0
11.3537	16.2116	Bin1	bridging integrator 1	0	0	0.76091	0.0619374	0	0.844555	0.727517	0	0.955609	1	0	0.574	0.0316307	1	0.825929	1	0	0.830818	1	0
3.08923	6.50178	Prrx2	paired related homeobox 2	0	0	0.251036	2.50484e-18	0	0.608211	0.0115237	0	0.900938	1	0	0.502106	0.00385891	1	0.826275	1	0	0.90549	1	0
5.82579	7.16316	Ptpn1	protein tyrosine phosphatase, non-receptor type 1	0	0	0.483259	4.26081e-09	1	0.707587	0.153337	0	0.955798	1	0	0.547618	0.0176018	1	0.826495	1	0	0.890076	1	0
6.14754	7.95013	Ncapd2	non-SMC condensin I complex, subunit D2	0	0	0.461135	1.06088e-09	1	0.747008	0.36941	0	0.927826	1	0	0.531612	0.0113248	1	0.826673	1	0	1.13154	1	0
14.4358	12.8813	1110007C09Rik	RIKEN cDNA 1110007C09 gene	0	0	0.396382	7.11283e-12	1	0.682919	0.177758	0	0.806661	1	0	0.533618	0.0119065	1	0.826674	1	0	0.788098	0.899604	0
2.88991	4.2038	Fhl3	four and a half LIM domains 3	0	0	0.594742	0.00204672	0	0.74487	0.204847	0	0.797239	1	0	0.34222	1.01302e-05	1	0.827013	1	0	0.694009	0.25439	0
5.76384	19.2577	Pdpn	podoplanin	1	0	0.55073	1.62817e-05	1	0.760441	0.225268	0	1.12419	1	0	0.0985692	2.4483e-24	1	0.829303	1	0	1.14464	1	0
6.7533	11.2781	Lima1	LIM domain and actin binding 1	0	0	0.832042	0.234693	0	0.967734	1	0	1.0886	1	0	0.392525	4.09256e-05	1	0.829391	1	0	1.16354	1	0
37.9959	44.3319	Vcl	vinculin	0	0	1.0763	0.830118	0	0.913143	1	0	1.13528	1	0	0.580589	0.0489324	1	0.829994	1	0	1.15756	1	0
6.77538	29.2077	Itga11	integrin alpha 11	1	0	0.534204	3.87554e-06	0	0.867865	0.923758	0	0.930027	1	0	0.591431	0.0399146	1	0.830549	1	0	1.1727	1	0
13.3516	18.6497	Lmna	lamin A	0	0	0.36571	3.80724e-17	1	0.798448	0.36941	0	0.9002	1	0	0.492191	0.00275314	1	0.831095	1	0	0.98939	1	0
5.34983	7.34313	Abcc1	ATP-binding cassette, sub-family C (CFTR/MRP), member 1	0	0	0.956113	1	0	0.805224	0.614862	0	1.01047	1	0	0.556856	0.0222452	1	0.833916	1	0	0.973125	1	0
1.94808	8.74911	Mndal	myeloid nuclear differentiation antigen like	1	0	0.67049	0.0365451	0	1.29131	0.514424	0	1.2386	1	0	0.3366	2.9804e-06	1	0.836015	1	0	1.02378	1	0
3.21857	4.78747	Chaf1a	chromatin assembly factor 1, subunit A (p150)	0	0	0.49358	7.31765e-07	0	0.81059	0.448926	0	0.876431	1	0	0.409025	0.000165645	1	0.83869	1	0	1.1303	1	0
51.1334	84.2075	Tubb5	tubulin, beta 5 class I	0	0	0.646895	0.000465221	0	0.811397	0.534163	0	0.994231	1	0	0.553296	0.0192133	1	0.839047	1	0	1.08994	1	0
3.37375	7.73294	Cox6b2	cytochrome c oxidase subunit VIb polypeptide 2	0	0	0.526763	0.0105559	0	1.36344	0.569863	0	0.928005	1	0	0.559873	0.047573	1	0.839488	1	0	1.01636	1	0
7.27701	10.7524	Klf13	Kruppel-like factor 13	0	0	0.770838	0.0606937	0	0.751096	0.352767	0	1.15336	1	0	0.587737	0.0475523	1	0.841171	1	0	0.947919	1	0
41.8996	39.022	2700089E24Rik	RIKEN cDNA 2700089E24 gene	0	0	1.41414	0.00767097	0	1.16207	0.866399	0	1.06978	1	0	1.73614	0.0315282	1	0.842338	1	0	0.918999	1	0
4.14059	5.98317	Mcm2	minichromosome maintenance deficient 2 mitotin (S. cerevisiae)	0	0	0.643469	0.00176639	0	0.860297	1	0	0.801583	1	0	0.513285	0.00896344	1	0.842924	1	0	1.15058	1	0
6.15166	11.0235	Mcm6	minichromosome maintenance deficient 6 (MIS5 homolog, S. pombe) (S. cerevisiae)	0	0	0.907926	0.704816	0	0.888944	1	0	0.919472	1	0	0.531531	0.0140473	1	0.844096	1	0	1.00656	1	0
3.55388	5.75751	Capn1	calpain 1	0	0	0.425417	2.97694e-10	0	0.690662	0.11828	0	0.644412	0.39099	0	0.573201	0.030373	1	0.845385	1	0	0.870771	1	0
1.83016	3.71261	Fnbp1	formin binding protein 1	1	0	0.940657	0.955521	0	0.777248	0.571908	0	0.982169	1	0	0.398481	5.86746e-05	1	0.846482	1	0	0.814872	1	0
16.9772	27.2787	Cyba	cytochrome b-245, alpha polypeptide	0	0	0.384988	4.97721e-13	1	0.682836	0.0633168	0	0.749826	0.965469	0	0.28622	1.04958e-08	1	0.848453	1	0	0.69651	0.340447	0
218.876	343.513	Cfl1	cofilin 1, non-muscle	0	0	0.986568	1	0	0.89923	0.799053	0	1.153	1	0	0.558275	0.0244934	1	0.848498	1	0	0.953188	1	0
7.17075	9.63397	Topbp1	topoisomerase (DNA) II binding protein 1	0	0	1.01018	1	0	1.09044	1	0	1.05308	1	0	0.568436	0.0416372	1	0.849031	1	0	1.139	1	0
3.46596	5.69189	Kif22	kinesin family member 22	0	0	0.728103	0.0537029	0	0.93093	1	0	1.0587	1	0	0.510782	0.00928575	1	0.849279	1	0	1.14329	1	0
33.7374	53.9019	Emp3	epithelial membrane protein 3	0	0	0.466256	1.61065e-09	1	0.754693	0.336776	0	0.917886	1	0	0.368802	8.24364e-06	1	0.849767	1	0	0.899849	1	0
217.299	298.209	Timp1	tissue inhibitor of metalloproteinase 1	0	0	0.455583	4.08459e-11	1	0.798699	0.34215	0	1.11545	1	0	0.21076	3.61271e-13	1	0.850911	1	0	1.00198	1	0
4.41232	6.14172	Incenp	inner centromere protein	0	0	0.51129	3.17215e-07	1	0.98006	1	0	1.14509	1	0	0.46021	0.00105485	1	0.853295	1	0	1.08325	1	0
2.62385	5.56836	Fat4	FAT tumor suppressor homolog 4 (Drosophila)	0	0	1.24066	0.160122	0	1.01322	1	0	0.954613	1	0	0.557551	0.0249058	1	0.853924	1	0	1.35194	0.601171	0
3.87679	6.14748	A4galt	alpha 1,4-galactosyltransferase	0	0	0.745477	0.0567524	0	0.629376	0.0799462	0	1.38893	0.770478	0	0.53773	0.0180934	1	0.855895	1	0	1.01586	1	0
1.5897	8.24304	Vgll3	vestigial like 3 (Drosophila)	1	0	1.24945	0.270036	0	1.09614	1	0	0.69824	0.711876	0	0.252142	1.00801e-09	1	0.859007	1	0	1.3073	0.705873	0
2.79292	10.0018	Anpep	alanyl (membrane) aminopeptidase	1	0	0.543509	1.19714e-05	0	0.589087	0.0090788	0	1.10578	1	0	0.217067	1.61927e-12	1	0.85987	1	0	1.12764	1	0
34.5952	27.3504	Tnfrsf12a	tumor necrosis factor receptor superfamily, member 12a	0	0	0.674673	0.00200004	0	0.947763	1	0	1.22003	1	0	0.389919	3.68046e-05	1	0.860344	1	0	0.96748	1	0
30.0831	58.9337	Msn	moesin	1	0	1.13406	0.510992	0	0.939344	1	0	0.974202	1	0	0.518287	0.010024	1	0.861287	1	0	0.857036	1	0
1.09052	1.57529	Khdrbs3	KH domain containing, RNA binding, signal transduction associated 3	0	0	0.986074	1	0	1.71941	0.108167	0	0.948199	1	0	3.1136	3.99541e-06	1	0.863259	1	0	1.40302	0.365385	0
17.8184	22.6297	2010002N04Rik	RIKEN cDNA 2010002N04 gene	0	0	0.667272	0.00199895	0	0.862771	0.77508	0	1.07611	1	0	0.450145	0.000761095	1	0.863319	1	0	0.946091	1	0
3.58257	2.43541	Tmem100	transmembrane protein 100	0	0	1.05842	0.984935	0	1.74537	0.0273368	1	0.947402	1	0	2.62753	5.20561e-05	1	0.86382	1	0	0.793003	1	0
7.56455	8.68491	Dok1	docking protein 1	0	0	0.433807	7.63716e-12	1	0.666362	0.0680458	0	0.89082	1	0	0.356311	3.71512e-06	1	0.866246	1	0	0.887351	1	0
8.02749	7.14555	Sertad1	SERTA domain containing 1	0	0	0.455744	2.6048e-09	1	0.646031	0.0283883	0	1.06136	1	0	0.407524	0.00014629	1	0.867326	1	0	0.8532	1	0
2.56365	4.83541	Zswim6	zinc finger, SWIM domain containing 6	1	0	0.805661	0.206307	0	0.942775	1	0	0.950463	1	0	0.577992	0.0491425	1	0.870726	1	0	1.09247	1	0
16.813	23.3709	Arpc1b	actin related protein 2/3 complex, subunit 1B	0	0	0.39319	2.26162e-15	1	0.65249	0.0361049	0	0.844862	1	0	0.540818	0.0138534	1	0.871782	1	0	0.767324	0.613847	0
4.3532	12.1172	Cd44	CD44 antigen	1	0	1.01281	1	0	1.03956	1	0	1.18224	1	0	0.259142	7.78099e-10	1	0.873213	1	0	0.962491	1	0
8.88246	11.5218	Rab11fip5	RAB11 family interacting protein 5 (class I)	0	0	0.842529	0.259087	0	0.93383	1	0	0.920625	1	0	0.564628	0.0265314	1	0.873298	1	0	0.966548	1	0
11.4395	24.3859	Cmtm3	CKLF-like MARVEL transmembrane domain containing 3	0	0	0.768661	0.0901678	0	1.00003	1	0	1.0273	1	0	0.553833	0.0196947	1	0.876051	1	0	1.12913	1	0
14.32	22.618	Arhgdib	Rho, GDP dissociation inhibitor (GDI) beta	0	0	0.58101	3.01456e-05	1	0.675182	0.0292622	0	1.07759	1	0	0.260036	1.06448e-09	1	0.876649	1	0	0.730174	0.54714	0
8.6149	14.8839	Man2b1	mannosidase 2, alpha B1	0	0	0.628397	0.000370399	0	0.872251	0.904965	0	0.779884	1	0	0.439521	0.000385376	1	0.876991	1	0	0.716398	0.421116	0
2.60798	6.40855	Ucp2	uncoupling protein 2 (mitochondrial, proton carrier)	1	0	0.291769	4.61102e-20	0	1.00038	1	0	1.15695	1	0	0.271726	1.96494e-09	1	0.877585	1	0	0.88364	1	0
258.783	1444.61	Spp1	secreted phosphoprotein 1	1	0	0.611505	5.07376e-05	1	0.478553	1.5073e-05	1	1.14608	1	0	0.117996	1.53509e-22	1	0.87769	1	0	0.717506	0.33669	0
1.70257	4.8759	Arhgap28	Rho GTPase activating protein 28	1	0	1.33501	0.0784516	0	0.936005	1	0	0.833111	1	0	0.567478	0.0347919	1	0.877845	1	0	1.21465	1	0
2.60323	7.78328	Gsdmd	gasdermin D	1	0	0.477285	2.64377e-05	0	0.907313	0.771399	0	0.766302	1	0	0.2011	1.3224e-12	1	0.878178	1	0	0.977377	1	0
10.1022	7.75806	9230110C19Rik	RIKEN cDNA 9230110C19 gene	0	0	1.62933	0.000152169	1	1.1192	1	0	1.04837	1	0	1.84719	0.015795	1	0.878787	1	0	1.08037	1	0
9.7096	13.3474	Tpm3	tropomyosin 3, gamma	0	0	0.879293	0.465752	0	0.964295	1	0	1.07728	1	0	0.551902	0.0226461	1	0.878798	1	0	0.874813	1	0
6.69762	12.2636	Icam1	intercellular adhesion molecule 1	1	0	0.518272	1.47551e-06	1	1.07002	1	0	0.783367	1	0	0.22498	2.76953e-11	1	0.879809	1	0	0.955678	1	0
5.27232	8.91344	Layn	layilin	0	0	1.01407	1	0	0.850266	0.527769	0	1.54771	0.361227	0	0.275316	1.17757e-08	1	0.880981	1	0	1.1147	1	0
10.9402	16.8971	Efemp1	epidermal growth factor-containing fibulin-like extracellular matrix protein 1	0	0	0.829643	0.32715	0	0.528462	0.00254796	1	0.997556	1	0	0.531379	0.0165751	1	0.88107	1	0	1.1992	1	0
27.1674	36.5934	Plp2	proteolipid protein 2	0	0	1.03579	1	0	0.731246	0.211502	0	1.04405	1	0	0.420812	0.000220802	1	0.885479	1	0	0.950989	1	0
10.0088	13.7407	Pgd	phosphogluconate dehydrogenase	0	0	0.910536	0.665973	0	0.732068	0.21025	0	1.0921	1	0	0.56515	0.0275771	1	0.885648	1	0	0.858982	1	0
10.187	29.1286	Pdgfra	platelet derived growth factor receptor, alpha polypeptide	1	0	0.478481	3.17971e-09	1	0.412819	2.78204e-06	1	0.818053	1	0	0.395523	4.83765e-05	1	0.886872	1	0	1.0458	1	0
18.6968	21.5323	Ltbp3	latent transforming growth factor beta binding protein 3	0	0	0.536419	2.96528e-07	1	0.617341	0.0349084	1	0.818704	1	0	0.547763	0.01651	1	0.888174	1	0	0.801052	0.890717	0
5.27006	14.2542	Svep1	sushi, von Willebrand factor type A, EGF and pentraxin domain containing 1	1	0	0.898202	0.714105	0	0.771951	0.409591	0	1.02852	1	0	0.543444	0.0172664	1	0.88919	1	0	1.45832	0.201939	0
3.01234	7.85458	Ak5	adenylate kinase 5	1	0	0.732399	0.0705274	0	0.679012	0.183467	0	0.944871	1	0	0.499119	0.00620998	1	0.889795	1	0	1.10948	1	0
3.88698	5.35968	Nfkb2	nuclear factor of kappa light polypeptide gene enhancer in B-cells 2, p49/p100	0	0	0.498286	1.12561e-06	0	0.685611	0.11285	0	0.7794	1	0	0.476233	0.00184343	1	0.892379	1	0	0.964587	1	0
3.09774	5.71807	Pax1	paired box gene 1	0	0	1.26243	0.118269	0	0.690224	0.157027	0	0.699098	0.546981	0	0.408885	0.000199449	1	0.893065	1	0	0.945974	1	0
116.894	231.343	Ctsl	cathepsin L	0	0	0.896817	0.60492	0	0.89995	0.877324	0	1.2252	1	0	0.434832	0.000318352	1	0.893516	1	0	0.865067	1	0
16.9818	17.246	Enpp1	ectonucleotide pyrophosphatase/phosphodiesterase 1	0	0	0.917957	0.799053	0	0.846908	0.942957	0	0.813763	1	0	0.479214	0.00289912	1	0.894326	1	0	0.824352	1	0
1.32115	2.73797	Ntn1	netrin 1	0	0	0.661121	0.0119906	0	0.968446	1	0	0.684193	0.583616	0	1.78832	0.0471976	1	0.902938	1	0	0.761543	0.753012	0
3.00349	2.36334	Prkaa2	protein kinase, AMP-activated, alpha 2 catalytic subunit	0	0	1.83703	1.1769e-06	1	1.17269	0.795095	0	1.19111	1	0	2.07814	0.00264176	1	0.903907	1	0	1.30861	0.795706	0
30.6753	21.6631	Col16a1	collagen, type XVI, alpha 1	0	0	0.281409	4.55718e-27	1	0.682328	0.100386	0	0.773457	1	0	0.458153	0.000553105	1	0.904328	1	0	0.796101	0.794059	0
3.16615	4.59256	Ncs1	neuronal calcium sensor 1	0	0	0.71867	0.0212298	0	0.86166	0.637126	0	0.93765	1	0	0.412302	0.000136047	1	0.905123	1	0	1.14889	1	0
2.65285	7.28471	Ccl9	chemokine (C-C motif) ligand 9	0	0	0.592174	0.000257079	0	0.297659	1.34079e-12	0	1.24016	1	0	0.15249	2.62988e-17	1	0.906172	1	0	1.00455	1	0
34.0345	32.0685	Chrdl1	chordin-like 1	0	0	1.47712	0.00173784	0	1.49921	0.094587	0	0.986867	1	0	2.94988	7.5802e-07	1	0.907499	1	0	1.31188	0.652487	0
81.6823	70.4847	Me1	malic enzyme 1, NADP(+)-dependent, cytosolic	0	0	1.25028	0.114325	0	0.834101	0.769191	0	1.13453	1	0	1.78758	0.0256447	1	0.908675	1	0	1.00118	1	0
2.95383	2.8417	4921523A10Rik	RIKEN cDNA 4921523A10 gene	0	0	1.54171	0.00162078	0	1.44244	0.181331	0	1.1462	1	0	1.89529	0.0188797	1	0.909349	1	0	1.00842	1	0
1.44827	4.76352	A930038C07Rik	RIKEN cDNA A930038C07 gene	0	0	1.95711	3.41627e-05	0	1.31993	0.453799	0	1.04049	1	0	2.02729	0.00458015	1	0.910522	1	0	1.46264	0.220866	0
104.16	73.6056	C4b	complement component 4B (Childo blood group)	0	0	0.268871	6.48147e-29	1	0.476121	0.000324211	1	0.811638	1	0	0.351805	2.07629e-06	1	0.911015	1	0	1.10572	1	0
16.2426	20.2092	Efhd2	EF hand domain containing 2	0	0	0.54132	1.02275e-06	1	0.728513	0.152918	0	0.925125	1	0	0.234334	2.49788e-11	1	0.911405	1	0	0.684484	0.267685	0
1.49116	4.09509	Pdlim2	PDZ and LIM domain 2	1	0	0.898446	0.704016	0	1.00829	1	0	0.713741	0.772786	0	0.552316	0.0217139	1	0.912435	1	0	1.00932	1	0
3.41586	7.58129	Nfatc4	nuclear factor of activated T-cells, cytoplasmic, calcineurin-dependent 4	0	0	0.549783	9.87379e-05	0	0.522779	0.00210208	0	0.75595	0.882339	0	0.552168	0.0165367	1	0.915456	1	0	1.33235	0.651655	0
78.7734	183.529	Mmp2	matrix metallopeptidase 2	1	0	0.582689	1.37971e-05	1	0.99653	1	0	1.02406	1	0	0.580576	0.035306	1	0.916036	1	0	1.10332	1	0
74.2945	81.5534	Arhgdia	Rho GDP dissociation inhibitor (GDI) alpha	0	0	0.46265	4.95456e-11	1	0.658411	0.0342965	0	0.791619	1	0	0.596415	0.0459182	1	0.917806	1	0	0.884335	1	0
8.46602	11.7656	Btg2	B-cell translocation gene 2, anti-proliferative	0	0	1.46113	0.00572518	0	0.900985	0.956483	0	0.84328	1	0	0.546945	0.0193787	1	0.926651	1	0	1.2616	1	0
3.77131	9.14749	Tbc1d2b	TBC1 domain family, member 2B	0	0	0.805164	0.158942	0	0.775013	0.423068	0	0.880145	1	0	0.550455	0.0209363	1	0.927051	1	0	1.16221	1	0
28.8836	30.87	Osmr	oncostatin M receptor	0	0	1.00813	1	0	0.921058	1	0	1.14602	1	0	0.37973	3.24941e-05	1	0.927063	1	0	1.02371	1	0
6.88351	12.456	Slc29a1	solute carrier family 29 (nucleoside transporters), member 1	0	0	0.416502	1.79406e-13	1	0.77398	0.425414	0	0.938759	1	0	0.508909	0.00472557	1	0.928006	1	0	0.883913	1	0
1.7445	6.92836	Mical2	microtubule associated monoxygenase, calponin and LIM domain containing 2	1	0	0.43161	1.61391e-09	0	0.686986	0.0971569	0	0.943664	1	0	0.379735	2.33991e-05	1	0.928697	1	0	0.933647	1	0
2.07439	6.00464	B4galnt1	beta-1,4-N-acetyl-galactosaminyl transferase 1	1	0	0.348363	1.16537e-10	0	0.637185	0.028585	0	0.894395	1	0	0.352176	8.22442e-06	1	0.92977	1	0	1.06201	1	0
2.34628	3.55284	Sh3bp2	SH3-domain binding protein 2	0	0	0.612853	0.000541025	0	1.06374	1	0	1.15867	1	0	0.235881	1.97554e-10	1	0.933128	1	0	0.605138	0.052533	0
38.8714	42.2491	Ctsa	cathepsin A	0	0	0.650698	0.000571018	0	0.725514	0.226559	0	0.913959	1	0	0.589688	0.0437193	1	0.93598	1	0	0.829295	1	0
1.3738	8.7357	Atp6v0d2	ATPase, H+ transporting, lysosomal V0 subunit D2	1	0	0.794557	0.225543	0	1.92145	0.0362397	0	3.63324	1.20416e-07	0	0.092606	1.53618e-25	1	0.94046	1	0	0.905812	1	0
3.43667	4.77378	Chst15	carbohydrate (N-acetylgalactosamine 4-sulfate 6-O) sulfotransferase 15	0	0	0.852046	0.40492	0	0.910504	1	0	1.08187	1	0	2.14761	0.00203993	1	0.940808	1	0	0.913624	1	0
29.0907	31.5568	Myh9	myosin, heavy polypeptide 9, non-muscle	0	0	0.549727	5.19384e-07	1	0.754498	0.254978	0	0.78293	1	0	0.589988	0.0403483	1	0.941415	1	0	0.966057	1	0
17.889	20.0437	Tln1	talin 1	0	0	0.509216	1.92818e-08	1	0.710557	0.150111	0	0.730668	0.837517	0	0.536447	0.0114323	1	0.942305	1	0	0.889085	1	0
18.5424	12.8656	Plaur	plasminogen activator, urokinase receptor	0	0	0.821129	0.178157	0	1.05402	1	0	1.0864	1	0	0.359813	1.02204e-05	1	0.942983	1	0	1.16116	1	0
3.09581	9.0194	Tnfaip2	tumor necrosis factor, alpha-induced protein 2	1	0	0.392844	2.27771e-13	0	0.579417	0.00307027	0	1.06232	1	0	0.453678	0.000606666	1	0.944295	1	0	0.969748	1	0
4.17114	8.65098	Syngr2	synaptogyrin 2	1	0	0.744038	0.0595336	0	0.682079	0.121951	0	1.11805	1	0	0.565874	0.0294011	1	0.94503	1	0	0.921722	1	0
3.04141	8.41469	Glipr1	GLI pathogenesis-related 1 (glioma)	1	0	1.32465	0.0555035	0	1.63606	0.16839	0	1.1766	1	0	0.257804	3.08726e-09	1	0.949762	1	0	0.902094	1	0
4.05306	4.83834	Ace	angiotensin I converting enzyme (peptidyl-dipeptidase A) 1	0	0	0.437155	1.24796e-10	0	0.550876	0.00857804	0	0.885692	1	0	0.538765	0.0146448	1	0.950493	1	0	0.67578	0.144466	0
6.05203	8.73941	Flot2	flotillin 2	0	0	0.596978	7.89755e-05	1	0.591112	0.0157943	1	0.863261	1	0	0.571107	0.0332328	1	0.95062	1	0	0.960499	1	0
2.24351	5.26523	Fes	feline sarcoma oncogene	1	0	0.380479	2.739e-09	0	0.673719	0.0520305	0	0.65546	0.621628	0	0.236404	2.33265e-10	1	0.952716	1	0	0.840205	1	0
28.3081	42.7783	Ly6a	lymphocyte antigen 6 complex, locus A	0	0	0.919947	0.840268	0	0.820717	0.620151	0	0.735545	0.74425	0	0.554721	0.0299988	1	0.956572	1	0	0.67474	0.175717	0
2.50678	10.1789	Sema7a	sema domain, immunoglobulin domain (Ig), and GPI membrane anchor, (semaphorin) 7A	1	0	0.264031	1.35558e-14	0	0.420155	1.87283e-05	0	1.01192	1	0	0.134615	2.70707e-18	1	0.958478	1	0	0.694239	0.215917	0
1.49804	1.80735	Zfp353	zinc finger protein 353	0	0	1.63079	0.000275712	0	1.43643	0.0923265	0	1.07094	1	0	1.89267	0.0137982	1	0.965239	1	0	1.31187	0.874925	0
35.1489	41.6347	Rnh1	ribonuclease/angiogenin inhibitor 1	0	0	0.573945	5.68389e-06	1	0.747532	0.247012	0	0.995513	1	0	0.59456	0.044478	1	0.965501	1	0	1.02039	1	0
15.0893	34.6715	Aqp1	aquaporin 1	1	0	0.439607	1.61119e-10	1	0.742776	0.221299	0	0.942015	1	0	0.42411	0.000209181	1	0.965703	1	0	0.944948	1	0
25.7447	17.7078	Hist1h2bc	histone cluster 1, H2bc	0	0	1.26016	0.113541	0	0.855006	0.937339	0	0.955065	1	0	2.52749	5.4844e-05	1	0.970128	1	0	0.914019	1	0
1.10549	2.37051	Mtap1b	microtubule-associated protein 1B	0	0	1.35461	0.0466759	0	1.30394	0.530642	0	1.12059	1	0	1.76189	0.0400481	1	0.971806	1	0	1.04583	1	0
8.39186	6.7079	Tox	thymocyte selection-associated high mobility group box	0	0	1.16055	0.347586	0	0.852381	1	0	0.790417	0.959431	0	1.70308	0.0462097	1	0.977655	1	0	1.13391	1	0
1.8444	3.61971	Uap1l1	UDP-N-acteylglucosamine pyrophosphorylase 1-like 1	0	0	0.522463	1.82666e-06	0	1.0071	1	0	1.24593	1	0	0.460173	0.00116425	1	0.98119	1	0	0.766649	0.756049	0
44.768	30.9577	Clu	clusterin	0	0	0.593293	2.34961e-05	1	0.658933	0.070913	0	0.878506	1	0	0.509879	0.00537531	1	0.982165	1	0	1.3336	0.626529	0
3.27506	6.88707	Megf6	multiple EGF-like-domains 6	1	0	0.63046	0.00972769	0	0.784384	0.388215	0	0.845641	1	0	0.418352	0.000112747	1	0.985767	1	0	0.986293	1	0
2.63141	5.94986	Epb4.1l3	erythrocyte protein band 4.1-like 3	0	0	0.745456	0.0501807	0	0.85649	0.661607	0	0.987844	1	0	0.404193	7.00206e-05	1	0.986874	1	0	1.14248	1	0
2.58817	3.2634	Camkk2	calcium/calmodulin-dependent protein kinase kinase 2, beta	0	0	0.606741	0.000379469	0	0.761247	0.398844	0	0.747649	1	0	0.515235	0.0108505	1	0.988901	1	0	1.00551	1	0
2.16187	6.92163	Ccrl1	chemokine (C-C motif) receptor-like 1	0	0	0.957191	1	0	1.13544	1	0	1.24555	1	0	1.82714	0.0372318	1	0.989771	1	0	1.03908	1	0
26.9209	30.3461	Aprt	adenine phosphoribosyl transferase	0	0	0.308047	1.73429e-19	1	0.55422	0.00234562	1	0.785588	1	0	0.45247	0.00056355	1	0.99414	1	0	0.876566	1	0
0.0662566	0.160765	Gpc5	glypican 5	0	0	3.65272	3.5984e-06	0	0.136702	1	0	1.27351	1	0	8.79125	2.03421e-19	1	1	1	0	0.109302	1	0
21.9219	21.0352	Pld3	phospholipase D family, member 3	0	0	0.373778	6.55055e-17	1	0.628752	0.0133312	0	0.741388	0.795715	0	0.570249	0.0205388	1	1.00121	1	0	0.894186	1	0
1.31243	4.17932	Fblim1	filamin binding LIM protein 1	1	0	0.804862	0.308339	0	0.784016	0.47104	0	0.82528	1	0	0.362367	9.56755e-06	1	1.00154	1	0	1.1785	1	0
5.33616	9.97643	Ripk3	receptor-interacting serine-threonine kinase 3	1	0	0.685445	0.0109244	0	1.04091	1	0	1.04292	1	0	0.434091	0.000394602	1	1.0023	1	0	1.18822	1	0
21.3042	33.8049	C1rb	complement component 1, r subcomponent B	0	0	0.612347	0.000178703	1	0.727449	0.187823	0	0.997382	1	0	0.54141	0.0175458	1	1.00302	1	0	0.96388	1	0
4.48163	2.96457	Cdnf	cerebral dopamine neurotrophic factor	0	0	1.23894	0.142725	0	1.01997	1	0	0.659624	0.318072	0	1.96858	0.00822725	1	1.00497	1	0	0.989536	1	0
5.30492	10.1919	Steap3	STEAP family member 3	1	0	0.574837	1.87331e-05	0	0.668983	0.0924736	0	0.883965	1	0	0.262045	7.65867e-10	1	1.00695	1	0	1.18241	1	0
6.87083	11.8743	Sbno2	strawberry notch homolog 2 (Drosophila)	0	0	0.441415	1.01153e-10	1	0.523966	0.00104513	1	0.920626	1	0	0.353358	2.99171e-06	1	1.00783	1	0	0.909668	1	0
2.07148	7.33643	Pdgfc	platelet-derived growth factor, C polypeptide	1	0	1.16917	0.460035	0	0.952808	1	0	1.25014	1	0	0.426296	0.00039872	1	1.01766	1	0	1.05502	1	0
2.31605	4.07619	Cux1	cut-like homeobox 1	0	0	0.841281	0.298891	0	0.789991	0.386755	0	0.870337	1	0	0.585624	0.0482951	1	1.01859	1	0	0.937009	1	0
1.45054	1.73661	Pir	pirin	0	0	1.43551	0.010039	0	1.21619	0.886021	0	0.902822	1	0	1.81535	0.0237995	1	1.02018	1	0	0.984275	1	0
36.9859	58.6367	Actn1	actinin, alpha 1	0	0	0.91725	0.740207	0	1.03481	1	0	0.914547	1	0	0.547863	0.0180214	1	1.02058	1	0	1.02784	1	0
38.5021	104.017	Ifitm3	interferon induced transmembrane protein 3	0	0	0.205517	5.11606e-33	1	0.78268	0.36941	0	1.22467	1	0	0.248367	5.47002e-11	1	1.02477	1	0	0.988843	1	0
5.77254	3.42754	Sorl1	sortilin-related receptor, LDLR class A repeats-containing	0	0	1.17527	0.332617	0	0.728052	0.390463	0	0.688391	0.520174	0	1.79933	0.0257359	1	1.02611	1	0	1.15194	1	0
47.313	49.0676	Loxl3	lysyl oxidase-like 3	0	0	0.477719	5.76512e-10	1	0.935185	1	0	0.914913	1	0	0.517041	0.00608054	1	1.02842	1	0	0.901309	1	0
21.2832	19.8665	Crip2	cysteine rich protein 2	0	0	0.248446	7.1787e-28	1	0.453484	3.03757e-05	1	0.8126	1	0	0.469971	0.00155657	1	1.03214	1	0	1.00881	1	0
3.34219	9.28448	Fmnl3	formin-like 3	1	0	0.577299	2.61613e-05	0	0.665247	0.086953	0	1.03767	1	0	0.532399	0.0106642	1	1.03243	1	0	0.856348	1	0
5.13282	6.5832	Twf2	twinfilin, actin-binding protein, homolog 2 (Drosophila)	0	0	0.422627	1.44006e-09	1	0.756482	0.562905	0	0.888672	1	0	0.567293	0.0365987	1	1.03334	1	0	0.814915	1	0
2.30739	7.39456	Pcdh18	protocadherin 18	1	0	0.681383	0.0195239	0	1.00977	1	0	1.0803	1	0	0.549087	0.0266233	1	1.03913	1	0	1.00047	1	0
3.99864	6.20857	Ptprv	protein tyrosine phosphatase, receptor type, V	0	0	0.0737574	0.00260154	0	0.615891	0.260703	0	1.19234	1	0	0.397475	0.00902587	1	1.04078	1	0	1.14279	1	0
0.774544	2.60637	Hsd11b2	hydroxysteroid 11-beta dehydrogenase 2	0	0	0.676814	0.409229	0	1.58344	0.159077	0	1.26966	1	0	2.27455	0.00166283	1	1.05044	1	0	1.00904	1	0
4.44136	21.7289	Mnda	myeloid cell nuclear differentiation antigen	1	0	0.512784	3.75115e-06	1	1.07036	1	0	1.39732	0.793323	0	0.24844	3.59664e-10	1	1.05187	1	0	0.925422	1	0
10.2442	13.1133	Flii	flightless I homolog (Drosophila)	0	0	0.646289	0.000538433	0	0.698724	0.148362	0	0.829165	1	0	0.569493	0.0290324	1	1.05465	1	0	0.934275	1	0
8.91186	16.8441	Tpm2	tropomyosin 2, beta	1	0	0.812093	0.146533	0	1.13072	1	0	1.07444	1	0	0.498257	0.00442105	1	1.05534	1	0	1.02459	1	0
4.48643	4.76482	Reps2	RALBP1 associated Eps domain containing protein 2	0	0	1.3905	0.011875	0	1.44466	0.0483842	0	0.876762	1	0	1.96732	0.00557814	1	1.06364	1	0	0.829082	1	0
7.15843	13.2147	Fabp5	fatty acid binding protein 5, epidermal	0	0	0.740006	0.0334447	0	0.45723	2.38453e-05	1	1.38601	0.650843	0	0.316634	2.27861e-07	1	1.06369	1	0	1.09955	1	0
3.28078	4.88357	Ntrk2	neurotrophic tyrosine kinase, receptor, type 2	0	0	1.24623	0.149927	0	0.560594	0.00593427	0	1.21843	1	0	1.95979	0.00785643	1	1.06549	1	0	1.1503	1	0
2.79664	5.92158	Ptges	prostaglandin E synthase	1	0	0.606724	9.22516e-05	0	0.833109	0.484016	0	1.26427	1	0	0.49833	0.00449464	1	1.06833	1	0	1.13909	1	0
2.52454	1.97752	Scube1	signal peptide, CUB domain, EGF-like 1	0	0	0.30866	7.57602e-22	0	1.07897	1	0	0.80259	1	0	1.94067	0.0160745	1	1.06991	1	0	0.678384	0.111499	0
1.85688	2.58601	Gm13152	predicted gene 13152	0	0	1.637	0.00157328	0	1.07782	1	0	0.939345	1	0	1.96729	0.00826015	1	1.07071	1	0	0.98225	1	0
3.22678	3.69935	Hrsp12	heat-responsive protein 12	0	0	1.41337	0.0106127	0	1.31076	0.459663	0	1.11472	1	0	1.78263	0.0275974	1	1.07286	1	0	0.98465	1	0
2.34443	3.00887	Xlr3c	X-linked lymphocyte-regulated 3C	0	0	1.46159	0.024403	0	1.58126	0.0547123	0	1.17533	1	0	1.77284	0.046422	1	1.07934	1	0	0.740677	0.817678	0
12.7011	16.1158	Gm17430	predicted gene, 17430	0	0	0.754314	0.158524	0	0.581652	0.0740735	0	0.957903	1	0	0.542533	0.0353045	1	1.08004	1	0	0.819236	1	0
1.90611	3.64816	Adssl1	adenylosuccinate synthetase like 1	1	0	0.601009	0.00510767	0	1.14706	1	0	1.31092	1	0	0.334216	7.08634e-06	1	1.08748	1	0	0.854674	1	0
10.7193	12.2389	Mvp	major vault protein	0	0	0.410986	2.14315e-12	1	0.504507	0.000446132	1	0.845734	1	0	0.586487	0.0347919	1	1.10052	1	0	0.917401	1	0
3.77439	4.63322	Gpcpd1	glycerophosphocholine phosphodiesterase GDE1 homolog (S. cerevisiae)	0	0	1.54934	0.000527522	0	1.18282	0.607495	0	1.21023	1	0	1.83149	0.0168783	1	1.10294	1	0	0.99851	1	0
29.8402	31.945	Dnajb9	DnaJ (Hsp40) homolog, subfamily B, member 9	0	0	1.27432	0.0811023	0	1.27822	0.458315	0	1.2015	1	0	1.76331	0.0289996	1	1.10833	1	0	0.96663	1	0
1.52349	1.81446	Zfp944	zinc finger protein 944	0	0	1.65443	0.000256221	0	1.37121	0.102275	0	1.27177	1	0	1.71384	0.0492416	1	1.12104	1	0	1.14564	1	0
12.5744	17.4139	Ckb	creatine kinase, brain	0	0	0.35787	4.2014e-14	1	0.755818	0.224059	0	0.768432	0.990851	0	0.471579	0.00149885	1	1.12184	1	0	0.698208	0.238676	0
80.2781	67.3395	Sec62	SEC62 homolog (S. cerevisiae)	0	0	1.33703	0.0279175	0	1.2103	0.688366	0	1.08418	1	0	1.78874	0.0194294	1	1.12743	1	0	0.959961	1	0
204.852	470.264	Lars2	leucyl-tRNA synthetase, mitochondrial	0	0	1.43662	0.00837754	0	1.65065	0.00819096	1	0.868568	1	0	3.71506	4.29823e-09	1	1.12833	1	0	0.967855	1	0
1.28715	6.74671	Hs6st2	heparan sulfate 6-O-sulfotransferase 2	1	0	0.808042	0.186795	0	1.09617	1	0	1.16182	1	0	0.313375	3.09205e-07	1	1.12914	1	0	1.21379	1	0
5.06207	15.235	Mmp23	matrix metallopeptidase 23	1	0	0.532285	1.86011e-06	1	0.876741	0.840866	0	1.07094	1	0	0.482629	0.00168903	1	1.13295	1	0	1.00743	1	0
5.78189	5.52803	Clip2	CAP-GLY domain containing linker protein 2	0	0	0.391318	3.89323e-13	1	0.656124	0.0553596	0	0.736652	0.865752	0	0.55875	0.0241055	1	1.13631	1	0	0.920081	1	0
4.79708	5.20133	Midn	midnolin	0	0	0.619323	0.000231679	0	0.754017	0.339907	0	0.934719	1	0	0.532304	0.0124003	1	1.13713	1	0	0.906662	1	0
8.14323	4.4705	Tmem20	transmembrane protein 20	0	0	1.01436	1	0	1.91517	0.000662572	1	1.19767	1	0	2.45089	0.000101358	1	1.13801	1	0	0.749932	0.682706	0
9.8609	8.34318	Fam135a	family with sequence similarity 135, member A	0	0	1.40614	0.00869131	0	1.3118	0.303473	0	1.04217	1	0	1.75808	0.028871	1	1.14221	1	0	1.05851	1	0
2.97673	3.28293	Per3	period homolog 3 (Drosophila)	0	0	1.41815	0.00704863	0	1.05491	0.983099	0	0.740823	0.837517	0	1.74698	0.0396812	1	1.14423	1	0	1.07411	1	0
1.08196	3.91593	Gpr116	G protein-coupled receptor 116	0	0	1.04673	1	0	1.67755	0.0196507	1	1.11644	1	0	2.64513	2.02887e-05	1	1.145	1	0	0.937615	1	0
1.27338	1.89521	Amy1	amylase 1, salivary	0	0	2.48483	8.54826e-12	1	1.74627	0.000688983	1	1.10594	1	0	2.50186	8.16992e-05	1	1.14947	1	0	1.45217	0.270203	0
8.31736	17.8404	Vdr	vitamin D receptor	0	0	0.878413	0.486364	0	1.66728	0.0823985	0	1.1249	1	0	1.90984	0.0122112	1	1.14987	1	0	0.877933	1	0
3.75692	2.10203	Car6	carbonic anhydrase 6	0	0	1.40419	0.0203888	0	1.68663	0.384049	0	1.47882	0.489045	0	2.29874	0.00104877	1	1.15018	1	0	1.51713	0.22172	0
1.69488	5.53683	Samd9l	sterile alpha motif domain containing 9-like	1	0	0.902451	0.709533	0	1.14804	1	0	0.890999	1	0	0.552655	0.0335895	1	1.15257	1	0	1.11809	1	0
43.1829	56.6095	Pcolce	procollagen C-endopeptidase enhancer protein	0	0	0.380325	2.40984e-16	1	0.778038	0.36941	0	0.905091	1	0	0.498688	0.00308694	1	1.15674	1	0	0.893171	1	0
27.3688	49.9623	Flna	filamin, alpha	0	0	0.801985	0.114625	0	0.927658	1	0	0.911189	1	0	0.537777	0.0119431	1	1.15749	1	0	1.07124	1	0
4.87289	16.5489	S1pr1	sphingosine-1-phosphate receptor 1	1	0	0.899172	0.73738	0	1.52079	0.207683	0	0.989822	1	0	1.9727	0.00672214	1	1.16357	1	0	0.893426	1	0
1.67458	4.97768	Cdk18	cyclin-dependent kinase 18	1	0	0.646971	0.00804722	0	0.788035	0.503934	0	0.975932	1	0	0.333061	1.08571e-06	1	1.16544	1	0	0.894338	1	0
1.1527	1.50307	Ank2	ankyrin 2, brain	0	0	1.0714	0.830685	0	1.50219	0.107349	0	1.13043	1	0	1.77411	0.0303873	1	1.17165	1	0	1.10914	1	0
3.31769	3.32115	Vnn1	vanin 1	0	0	1.38591	0.0330568	0	1.11816	0.956035	0	0.879763	1	0	2.77602	7.14276e-06	1	1.17369	1	0	0.899037	1	0
1.34702	4.00202	Mocos	molybdenum cofactor sulfurase	1	0	0.993121	1	0	1.23622	1	0	1.12543	1	0	0.340438	3.55863e-06	1	1.18262	1	0	0.991515	1	0
5.62119	5.19031	Npr3	natriuretic peptide receptor 3	0	0	1.78441	1.67258e-06	1	2.15388	1.1331e-05	1	0.881836	1	0	4.76757	3.89981e-13	1	1.18487	1	0	1.22784	0.886551	0
308.24	388.521	Ftl1	ferritin light chain 1	0	0	0.384641	1.40127e-16	1	0.675688	0.0310098	0	0.860076	1	0	0.531979	0.00658825	1	1.18771	1	0	0.744391	0.467161	0
3.28885	4.95854	Hvcn1	hydrogen voltage-gated channel 1	0	0	0.559288	2.71546e-05	0	0.993899	1	0	0.850624	1	0	0.57219	0.0321299	1	1.19027	1	0	0.918014	1	0
5.23802	6.43606	Klf10	Kruppel-like factor 10	0	0	0.88656	0.544086	0	0.936124	1	0	1.07958	1	0	0.51133	0.00757951	1	1.19038	1	0	1.13413	1	0
1.93966	3.56609	Plekho1	pleckstrin homology domain containing, family O member 1	1	0	0.405062	7.04867e-08	0	1.11934	1	0	0.726127	0.865752	0	0.372063	2.86917e-05	1	1.19414	1	0	0.785808	0.936214	0
11.502	11.3053	Gpr64	G protein-coupled receptor 64	0	0	1.36296	0.0193653	0	1.41767	0.11109	0	1.22374	1	0	2.17512	0.000741422	1	1.19474	1	0	1.31038	0.651463	0
0.89007	4.35376	Rcan2	regulator of calcineurin 2	1	0	1.68828	0.0020455	0	2.23942	0.00117574	0	0.748647	1	0	2.41692	0.000160796	1	1.20142	1	0	0.767552	0.589103	0
9.1439	10.7165	Cyp26b1	cytochrome P450, family 26, subfamily b, polypeptide 1	0	0	1.18024	0.318523	0	1.31709	0.481742	0	1.07245	1	0	1.84586	0.0223059	1	1.2049	1	0	1.46091	0.192984	0
5.36815	6.36502	Crispld2	cysteine-rich secretory protein LCCL domain containing 2	0	0	0.786373	0.119397	0	1.32214	0.393507	0	0.869591	1	0	2.49966	0.000127478	1	1.20572	0.956288	0	0.909851	1	0
31.0111	30.2085	Gm10382	predicted gene 10382	0	0	0.244051	1.19005e-29	1	0.591649	0.0615902	0	0.924142	1	0	0.475483	0.001132	1	1.20635	1	0	0.725197	0.246219	0
3.47462	4.78052	Lrch4	leucine-rich repeats and calponin homology (CH) domain containing 4	0	0	0.488442	5.30266e-07	0	0.702654	0.162861	0	0.79911	1	0	0.516202	0.00759333	1	1.20707	1	0	0.748201	0.719409	0
16.3261	44.0026	Sgms2	sphingomyelin synthase 2	0	0	0.891689	0.566239	0	1.1055	1	0	1.19584	1	0	1.80333	0.0269723	1	1.20768	1	0	0.83297	1	0
5.47604	8.06615	Hebp2	heme binding protein 2	0	0	1.12055	0.634739	0	1.35233	0.446108	0	0.974706	1	0	1.91581	0.0124003	1	1.21845	1	0	0.870561	1	0
15.2555	12.4978	Sema3d	sema domain, immunoglobulin domain (Ig), short basic domain, secreted, (semaphorin) 3D	0	0	1.36842	0.0161279	0	1.21564	0.535684	0	1.14407	1	0	2.08538	0.00188359	1	1.2203	1	0	1.12347	1	0
2.12025	1.28927	Padi2	peptidyl arginine deiminase, type II	0	0	0.971545	1	0	2.07365	0.00269232	0	0.938905	1	0	3.00298	2.31483e-06	1	1.2216	1	0	0.917502	1	0
2.94065	3.58277	Crebzf	CREB/ATF bZIP transcription factor	0	0	1.69174	1.9901e-05	1	1.35947	0.107584	0	1.08202	1	0	1.81174	0.021838	1	1.2405	1	0	0.941661	1	0
25.1814	19.794	Gls	glutaminase	0	0	1.70548	7.63766e-06	1	1.18768	0.251884	0	0.983359	1	0	2.02262	0.00345705	1	1.24498	1	0	1.25021	0.752742	0
28.0191	20.005	Fads2	fatty acid desaturase 2	0	0	0.724262	0.02145	0	1.16729	0.915976	0	1.05701	1	0	1.92188	0.0139916	1	1.24984	0.976674	0	1.1593	1	0
9.65827	17.6487	Plk2	polo-like kinase 2 (Drosophila)	0	0	1.89109	3.34417e-07	1	1.47658	0.24785	0	1.05049	1	0	0.561728	0.0314022	1	1.2512	0.934132	0	0.963623	1	0
15.4676	18.4031	Fam36a	family with sequence similarity 36, member A	0	0	1.8916	1.94495e-07	1	1.38679	0.0819544	0	1.06505	1	0	1.77689	0.0211066	1	1.25249	1	0	1.04337	1	0
1.00411	1.19302	Tmem136	transmembrane protein 136	0	0	1.2879	0.168535	0	1.18849	0.710106	0	1.0265	1	0	2.05157	0.00412942	1	1.25558	1	0	1.20887	1	0
2.61753	2.12532	Ppif	peptidylprolyl isomerase F (cyclophilin F)	0	0	0.970306	1	0	1.15591	0.780388	0	1.38006	0.76055	0	1.75821	0.0463495	1	1.25566	1	0	0.963048	1	0
5.00469	6.3483	Ulk4	unc-51-like kinase 4 (C. elegans)	0	0	1.35496	0.0213777	0	1.50368	0.10655	0	1.17194	1	0	1.83407	0.0178935	1	1.25744	0.956288	0	1.05335	1	0
54.7704	106.034	Aebp1	AE binding protein 1	0	0	0.431101	9.1982e-13	1	0.658082	0.040801	0	0.843436	1	0	0.393546	2.79173e-05	1	1.26571	0.831725	0	0.899643	1	0
4.82932	13.6556	Mef2c	myocyte enhancer factor 2C	1	0	1.25888	0.11463	0	1.24197	0.735305	0	1.24887	1	0	1.95512	0.00682734	1	1.27654	0.910297	0	0.844942	1	0
7.19705	7.32566	Ptbp2	polypyrimidine tract binding protein 2	0	0	1.76964	3.49183e-06	1	1.47454	0.0245727	0	1.10487	1	0	1.76915	0.0267645	1	1.28152	1	0	1.14581	1	0
11.2051	8.15933	Zbtb20	zinc finger and BTB domain containing 20	0	0	1.39114	0.0105696	0	1.31981	0.228686	0	0.858478	1	0	1.96476	0.00543169	1	1.28196	0.959663	0	1.17306	1	0
2.85052	4.33083	Zfp950	zinc finger prtoein 950	0	0	1.47635	0.0116243	0	1.13281	0.447264	0	1.07215	1	0	2.14286	0.0018065	1	1.28284	1	0	1.08094	1	0
4.94843	4.97162	Luc7l3	LUC7-like 3 (S. cerevisiae)	0	0	1.84061	4.57623e-07	1	1.3236	0.128546	0	1.16763	1	0	1.70867	0.0404484	1	1.29722	0.961988	0	1.08683	1	0
11.1216	9.52788	Pak3	p21 protein (Cdc42/Rac)-activated kinase 3	0	0	1.67	2.53455e-05	1	1.26392	0.439566	0	0.983114	1	0	2.12821	0.00109631	1	1.29723	0.867748	0	1.19653	1	0
2.32699	3.16338	Sfrp5	secreted frizzled-related sequence protein 5	0	0	1.08894	0.905723	0	2.18541	0.0292622	0	0.881415	1	0	7.67611	3.18182e-19	1	1.30198	0.987743	0	0.838041	1	0
2.2375	3.6847	Limch1	LIM and calponin homology domains 1	0	0	1.16243	0.374165	0	2.19021	0.000100295	1	1.04735	1	0	2.11738	0.00184519	1	1.30208	0.785909	0	1.10538	1	0
1.70425	1.87728	Rnpc3	RNA-binding region (RNP1, RRM) containing 3	0	0	1.96278	4.27302e-08	1	1.4749	0.0160621	0	1.12245	1	0	1.77107	0.0260845	1	1.30256	0.972372	0	1.1913	1	0
17.2528	14.7419	2810405K02Rik	RIKEN cDNA 2810405K02 gene	0	0	0.752748	0.0441318	0	1.09021	1	0	1.12162	1	0	2.3225	0.000707792	1	1.30337	0.95762	0	1.49925	0.102129	0
2.33359	2.10165	Spata1	spermatogenesis associated 1	0	0	1.31093	0.0635331	0	1.70745	0.00410107	1	1.11574	1	0	1.82541	0.0179828	1	1.31485	0.923838	0	0.837859	1	0
3.61217	22.6596	Ifitm5	interferon induced transmembrane protein 5	0	0	0.568132	0.926965	0	0.601989	0.0152472	0	1.71445	1	0	3.44112	4.05166e-06	1	1.31636	0.819926	0	0.804774	1	0
1314.68	634.211	Acan	aggrecan	0	0	0.69835	0.00585275	0	1.11854	1	0	0.837553	1	0	2.42896	0.000144529	1	1.31956	0.770176	0	1.06349	1	0
10.5578	20.9362	Ly6e	lymphocyte antigen 6 complex, locus E	0	0	0.536738	6.30505e-07	1	0.807593	0.514528	0	0.977731	1	0	0.281597	5.92491e-09	1	1.32109	0.749782	0	1.03051	1	0
17.8285	12.3129	Msi2	Musashi homolog 2 (Drosophila)	0	0	1.04087	1	0	1.20721	0.516736	0	0.942268	1	0	1.69774	0.0499906	1	1.32219	0.806338	0	0.986873	1	0
1.83029	9.68501	Nov	nephroblastoma overexpressed gene	1	0	0.697638	0.198061	0	1.25059	0.670822	0	0.965887	1	0	0.343991	7.37378e-06	1	1.32857	0.913886	0	1.30265	0.698322	0
60.257	35.3398	Leprel1	leprecan-like 1	0	0	0.886603	0.545411	0	1.15244	0.953798	0	0.992108	1	0	2.39804	0.000160461	1	1.33126	0.813651	0	0.951883	1	0
6.87813	4.70219	Fry	furry homolog (Drosophila)	0	0	0.904027	0.672556	0	1.22231	0.567043	0	0.895858	1	0	2.04531	0.00379047	1	1.33565	0.85448	0	0.975831	1	0
4.99163	3.26872	Adamts3	a disintegrin-like and metallopeptidase (reprolysin type) with thrombospondin type 1 motif, 3	0	0	1.11568	0.551391	0	1.21979	0.410656	0	0.834763	1	0	2.03467	0.00396774	1	1.34002	0.858918	0	0.979182	1	0
14.0423	11.817	Id4	inhibitor of DNA binding 4	0	0	1.98159	1.32446e-08	1	2.08657	0.000109728	1	0.996159	1	0	3.24917	6.11815e-08	1	1.34215	0.881013	0	0.791293	0.966406	0
112.407	70.0356	Mfge8	milk fat globule-EGF factor 8 protein	0	0	0.391912	1.79294e-15	1	0.831592	0.560859	0	0.851913	1	0	0.520865	0.00614121	1	1.34806	0.819938	0	1.09937	1	0
0.732116	4.44506	Satb2	special AT-rich sequence binding protein 2	0	0	1.01047	1	0	1.00711	0.788894	0	0.606812	0.511654	0	2.18506	0.00171833	1	1.35091	0.723381	0	0.738094	0.472102	0
16.1823	9.49105	Alx1	ALX homeobox 1	0	0	1.39429	0.0105367	0	1.33081	0.361269	0	0.992617	1	0	1.79737	0.0213139	1	1.35897	0.882753	0	1.08529	1	0
2.89838	6.80062	Gxylt2	glucoside xylosyltransferase 2	0	0	0.723853	0.0687197	0	1.11441	1	0	1.18286	1	0	1.87364	0.0203358	1	1.35953	0.71853	0	1.20149	1	0
3.10716	11.2855	Ifi204	interferon activated gene 204	1	0	0.560939	8.78e-05	0	1.21182	0.982634	0	1.33586	0.87999	0	0.293896	6.50036e-08	1	1.36007	0.664546	0	0.915368	1	0
3.63009	2.87698	Atl1	atlastin GTPase 1	0	0	1.09414	0.740499	0	1.27229	0.256785	0	0.77192	1	0	1.82479	0.0257707	1	1.36066	0.824516	0	0.946362	1	0
14.6968	8.61086	Alx1	ALX homeobox 1	0	0	1.39183	0.0110111	0	1.32839	0.365607	0	0.989902	1	0	1.79851	0.0211993	1	1.36562	0.876527	0	1.08635	1	0
46.0497	39.5573	Glt25d2	glycosyltransferase 25 domain containing 2	0	0	1.21615	0.178539	0	1.28384	0.36941	0	1.01684	1	0	1.90821	0.0092021	1	1.36639	0.778127	0	1.1412	1	0
4.16143	10.1515	Ass1	argininosuccinate synthetase 1	1	0	0.766203	0.0660182	0	0.876581	0.54283	0	0.840916	1	0	0.242194	2.03785e-10	1	1.37372	0.505471	0	0.924672	1	0
12.0764	14.7611	Fxyd5	FXYD domain-containing ion transport regulator 5	0	0	0.671033	0.00187239	0	0.737962	0.198238	0	0.90067	1	0	0.269018	1.84807e-09	1	1.3942	0.611117	0	0.864673	1	0
18.5188	26.4152	D4Wsu53e	DNA segment, Chr 4, Wayne State University 53, expressed	0	0	1.88346	9.50523e-08	1	1.33708	0.107844	0	1.14813	1	0	1.88646	0.00998507	1	1.39558	0.777846	0	0.931307	1	0
9.28694	9.1133	Nfat5	nuclear factor of activated T-cells 5	0	0	1.45622	0.00248021	0	1.40636	0.0821746	0	0.950812	1	0	1.84663	0.0135773	1	1.40372	0.705781	0	1.06485	1	0
1.43882	2.93962	Hey1	hairy/enhancer-of-split related with YRPW motif 1	0	0	1.14957	0.531522	0	3.23138	2.40182e-07	0	1.23251	1	0	4.07728	3.36029e-10	1	1.40796	0.754687	0	0.693816	0.463142	0
7.41622	8.15881	Spa17	sperm autoantigenic protein 17	0	0	1.58588	0.00231003	0	1.62979	0.110513	0	1.40683	0.950497	0	1.92587	0.0118528	1	1.40836	0.687118	0	1.25362	1	0
3.65905	3.85467	Kcnma1	potassium large conductance calcium-activated channel, subfamily M, alpha member 1	0	0	1.01367	1	0	1.12763	1	0	0.93599	1	0	1.84115	0.0212711	1	1.40867	0.558056	0	1.01396	1	0
1.56809	1.92102	Olfr613	olfactory receptor 613	0	0	1.86125	1.87284e-06	1	1.56545	0.0277908	0	1.06873	1	0	1.78056	0.0308181	1	1.40911	0.727198	0	1.03825	1	0
2.12844	3.45307	Plekhn1	pleckstrin homology domain containing, family N member 1	0	0	0.71981	0.0757393	0	0.963604	1	0	0.67141	0.687881	0	0.524771	0.0140978	1	1.41773	0.619287	0	0.891354	1	0
19.4347	20.4681	Ogt	O-linked N-acetylglucosamine (GlcNAc) transferase (UDP-N-acetylglucosamine:polypeptide-N-acetylglucosaminyl transferase)	0	0	1.8589	1.31388e-07	1	1.28397	0.15377	0	1.01724	1	0	1.83741	0.0142901	1	1.42063	0.705678	0	1.09471	1	0
3.13143	6.13164	Rtp4	receptor transporter protein 4	0	0	0.23404	1.91125e-20	0	1.15597	1	0	1.28255	1	0	0.290256	1.07567e-07	1	1.42581	0.533863	0	0.856709	1	0
158.126	82.8505	Prss35	protease, serine, 35	0	0	0.669043	0.00151575	0	0.864932	0.791457	0	1.04894	1	0	1.92112	0.00912899	1	1.42614	0.619287	0	1.26551	0.756049	0
16.7943	31.2351	Bst2	bone marrow stromal cell antigen 2	0	0	0.450651	2.98185e-09	1	1.07299	1	0	0.967978	1	0	0.443898	0.000479142	1	1.43475	0.547078	0	0.73397	0.422221	0
2.49224	8.95751	Ltbp1	latent transforming growth factor beta binding protein 1	1	0	0.655665	0.00128331	0	0.517485	0.00127524	0	0.771074	1	0	0.183124	6.02141e-15	1	1.44163	0.490795	0	0.945828	1	0
2.50303	7.29748	Adam12	a disintegrin and metallopeptidase domain 12 (meltrin alpha)	1	0	0.823858	0.232797	0	0.887824	0.755573	0	0.950816	1	0	1.76367	0.0364822	1	1.44885	0.520062	0	0.930195	1	0
2.15482	4.62552	Tcirg1	T-cell, immune regulator 1, ATPase, H+ transporting, lysosomal V0 protein A3	0	0	0.525364	1.7278e-06	0	1.01854	1	0	1.06999	1	0	0.387136	2.58546e-05	1	1.44946	0.623272	0	0.791806	0.908246	0
1.71004	2.24467	Zcchc7	zinc finger, CCHC domain containing 7	0	0	1.82412	9.23732e-07	1	1.44561	0.068317	0	1.08676	1	0	1.69682	0.0453379	1	1.46091	0.609905	0	1.00581	1	0
8.61573	37.8614	Tmem119	transmembrane protein 119	1	0	0.599328	0.00102857	0	0.942549	0.915453	0	1.06358	1	0	2.19517	0.00214537	1	1.46307	0.529198	0	1.01506	1	0
2.47795	2.80599	Zfp101	zinc finger protein 101	0	0	1.67907	5.74558e-05	1	1.56187	0.00839498	0	1.10647	1	0	1.73754	0.0323766	1	1.46356	0.620692	0	0.950526	1	0
1.26679	8.84248	Entpd3	ectonucleoside triphosphate diphosphohydrolase 3	0	0	1.16006	0.838478	0	1.52047	0.985885	0	1.06452	1	0	3.46864	7.48139e-08	1	1.46486	0.519826	0	0.770568	0.714311	0
1.04609	1.47106	Sfxn4	sideroflexin 4	0	0	1.58369	0.00266276	0	1.32681	0.225478	0	1.12863	1	0	2.04764	0.00430153	1	1.46758	0.614575	0	0.986106	1	0
2.82077	2.87524	Pcgf6	polycomb group ring finger 6	0	0	1.7001	3.701e-05	1	1.34085	0.118673	0	1.11659	1	0	1.70375	0.0497283	1	1.46802	0.58765	0	1.06972	1	0
107.991	66.8589	Peg3	paternally expressed 3	0	0	1.23112	0.114625	0	1.3365	0.118646	0	0.874842	1	0	1.87138	0.01105	1	1.46817	0.578954	0	1.05481	1	0
3.80386	2.8159	Sh3tc2	SH3 domain and tetratricopeptide repeats 2	0	0	0.858499	0.344519	0	1.40019	0.229989	0	0.863646	1	0	2.50058	0.000125179	1	1.47587	0.625846	0	0.912121	1	0
3.72145	4.08717	Clk4	CDC like kinase 4	0	0	1.69602	1.45931e-05	1	1.45439	0.0420602	0	1.15655	1	0	1.77344	0.0245481	1	1.47831	0.601584	0	1.02979	1	0
1.22973	3.37039	Tcf7	transcription factor 7, T-cell specific	0	0	0.82259	0.349934	0	1.84461	0.0249484	1	1.32474	1	0	2.96309	3.01836e-06	1	1.48446	0.452489	0	0.988289	1	0
50.5463	34.2673	Cdv3	carnitine deficiency-associated gene expressed in ventricle 3	0	0	1.49173	0.00130264	0	1.40732	0.173535	0	0.939853	1	0	1.72079	0.0365233	1	1.49994	0.492038	0	1.01773	1	0
4.8408	4.18043	Avpi1	arginine vasopressin-induced 1	0	0	1.24905	0.238279	0	1.23622	0.724757	0	0.929093	1	0	1.92083	0.0187355	1	1.50195	0.500455	0	0.955567	1	0
4.5179	3.7907	Scube2	signal peptide, CUB domain, EGF-like 2	0	0	0.971047	1	0	0.973523	1	0	0.732127	0.788485	0	2.41192	0.000239724	1	1.5021	0.553499	0	1.28088	0.902079	0
1.69565	2.02684	Gm12258	predicted gene 12258	0	0	1.53898	0.00481244	0	1.29071	0.28051	0	1.38372	0.988064	0	2.10777	0.0033379	1	1.5306	0.5415	0	1.08969	1	0
6.10134	2.9101	Tpd52l1	tumor protein D52-like 1	0	0	0.922382	0.869085	0	1.50377	0.167898	0	0.952135	1	0	2.29494	0.00166283	1	1.53137	0.476103	0	1.00368	1	0
4.23042	1.76823	Nsg2	neuron specific gene family member 2	0	0	1.10991	0.611658	0	1.09955	0.923721	0	0.806341	1	0	4.08755	2.23785e-10	1	1.53343	0.492038	0	0.586305	0.0490438	0
22.4835	12.1218	Ppp1r1b	protein phosphatase 1, regulatory (inhibitor) subunit 1B	0	0	0.842396	0.277625	0	1.07619	0.981882	0	0.798962	1	0	2.34329	0.000332101	1	1.58249	0.419885	0	0.90629	1	0
1.06014	1.60987	1700029J07Rik	RIKEN cDNA 1700029J07 gene	0	0	2.09598	1.93863e-07	0	1.59682	0.0229677	0	0.931014	1	0	2.42856	0.000152546	1	1.5826	0.435395	0	1.01453	1	0
7.28967	5.90861	Tmem117	transmembrane protein 117	0	0	1.14377	0.403032	0	1.04439	1	0	0.857509	1	0	2.03938	0.00377132	1	1.58709	0.306925	0	0.730096	0.778689	0
0.460243	0.444949	Msx2	homeobox, msh-like 2	0	0	1.47446	0.0765148	0	2.32829	0.0232671	0	1.36671	1	0	7.33018	2.21472e-17	1	1.59015	0.552196	0	0.704824	1	0
13.7944	13.9464	Ehd3	EH-domain containing 3	0	0	0.956333	1	0	1.88095	0.00344347	1	0.906606	1	0	1.90332	0.0140498	1	1.59101	0.310683	0	1.14217	1	0
12.372	9.48175	Mboat2	membrane bound O-acyltransferase domain containing 2	0	0	1.07525	0.844716	0	1.08036	1	0	1.25374	1	0	1.941	0.00851699	1	1.60772	0.245446	0	1.1424	1	0
3.22851	6.59408	Spon1	spondin 1, (f-spondin) extracellular matrix protein	0	0	0.821491	0.251532	0	0.849262	0.947381	0	0.737047	0.935735	0	1.92967	0.0103426	1	1.61571	0.298888	0	0.967147	1	0
15.941	16.9407	Ddit3	DNA-damage inducible transcript 3	0	0	0.450738	7.56934e-11	1	1.2329	0.670892	0	0.910922	1	0	1.88683	0.0178835	1	1.6267	0.357706	0	0.777004	0.801654	0
1.82458	2.66609	B4galnt2	beta-1,4-N-acetyl-galactosaminyl transferase 2	0	0	1.36792	0.0621977	0	1.12452	1	0	0.852804	1	0	2.43325	0.000218078	1	1.63611	0.541072	0	0.842504	1	0
6.79647	4.37075	Osgin2	oxidative stress induced growth inhibitor family member 2	0	0	1.5827	0.000217855	0	1.43409	0.0386824	0	1.02749	1	0	1.87808	0.0096397	1	1.64098	0.306646	0	1.03371	1	0
2.16689	2.11447	Zfp956	zinc finger protein 956	0	0	0.91847	0.823559	0	1.29589	0.36941	0	0.981758	1	0	1.85621	0.0207581	1	1.64226	0.353708	0	0.908476	1	0
6.38304	18.6371	Sp7	Sp7 transcription factor 7	0	0	1.09405	0.823559	0	1.8887	0.00798762	1	0.95713	1	0	2.03967	0.00438327	1	1.65219	0.245264	0	0.912856	1	0
6.4787	5.88282	Prmt7	protein arginine N-methyltransferase 7	0	0	1.11598	0.60638	0	1.43672	0.153287	0	1.02964	1	0	2.21193	0.000738304	1	1.65505	0.277864	0	0.837912	1	0
23.7873	15.8612	Crlf3	cytokine receptor-like factor 3	0	0	1.0041	1	0	1.23824	0.435061	0	0.964623	1	0	1.8832	0.0124681	1	1.66796	0.274282	0	1.01431	1	0
4.70043	4.40622	St3gal6	ST3 beta-galactoside alpha-2,3-sialyltransferase 6	0	0	1.42215	0.00648609	0	1.26294	0.493867	0	1.16226	1	0	1.71694	0.0420709	1	1.67559	0.242399	0	0.974872	1	0
3.93487	4.23221	Gm9851	predicted gene 9851	0	0	1.00097	1	0	1.45485	0.118919	0	0.817156	1	0	1.94082	0.00955631	1	1.70624	0.203925	0	1.07375	1	0
35.9278	134.395	Tnc	tenascin C	1	0	1.20901	0.250253	0	1.78996	0.0136851	1	1.20708	1	0	2.09125	0.00282416	1	1.71464	0.166429	0	1.03114	1	0
2.5442	5.48556	9930013L23Rik	RIKEN cDNA 9930013L23 gene	0	0	0.769777	0.0757328	0	0.745567	0.286705	0	0.623397	0.192069	0	0.486619	0.00322705	1	1.71906	0.167307	0	0.814845	1	0
1.29004	4.21739	Ppfibp2	PTPRF interacting protein, binding protein 2 (liprin beta 2)	0	0	0.975666	1	0	2.10237	0.0005916	1	1.32057	0.991403	0	2.13165	0.00304771	1	1.72982	0.176963	0	0.932536	1	0
5.98844	3.67993	Dusp8	dual specificity phosphatase 8	0	0	1.86217	8.85935e-06	1	1.14596	1	0	0.920852	1	0	2.59119	0.000149701	1	1.75034	0.166936	0	0.699965	0.552657	0
1.60652	10.5679	Col22a1	collagen, type XXII, alpha 1	0	0	0.726952	0.281488	0	0.645502	0.00100211	0	0.86349	1	0	3.56421	1.46796e-08	1	1.7648	0.149769	0	0.579478	0.00336862	0
2.74691	2.43274	Smad9	MAD homolog 9 (Drosophila)	0	0	0.877656	0.572201	0	1.46875	0.295806	0	0.832373	1	0	1.75579	0.0356206	1	1.77505	0.134241	0	0.769897	0.89136	0
2.96164	3.36539	Avil	advillin	0	0	0.815449	0.178556	0	1.58501	0.0740735	0	0.94441	1	0	2.0155	0.00714061	1	1.79052	0.191095	0	0.709792	0.449666	0
2.0189	1.21122	D330041H03Rik	RIKEN cDNA D330041H03 gene	0	0	1.56575	0.231419	0	1.28886	0.462519	0	0.551233	0.981588	0	2.71476	0.00727865	1	1.82025	0.272197	0	1.08263	1	0
1.18811	1.69716	Nhej1	nonhomologous end-joining factor 1	0	0	0.993879	1	0	1.15239	0.951174	0	1.04241	1	0	2.14634	0.00491207	1	1.82761	0.144658	0	1.32989	1	0
573.951	393.461	Frzb	frizzled-related protein	0	0	1.05559	0.875812	0	0.617017	0.0301273	1	0.829316	1	0	1.88151	0.0108955	1	1.83524	0.0929421	0	1.02196	1	0
1.38782	4.34705	Myom1	myomesin 1	0	0	2.11154	1.75143e-08	0	1.69558	0.0140751	1	1.07959	1	0	2.32105	0.000418039	1	1.84527	0.11243	0	0.768946	0.641105	0
1.95262	3.75745	Dlx5	distal-less homeobox 5	0	0	1.24854	0.330947	0	1.79821	0.0530741	0	0.913226	1	0	2.38346	0.00035825	1	1.84794	0.133964	0	0.692829	0.282086	0
9.37676	5.17638	Ctnnal1	catenin (cadherin associated protein), alpha-like 1	0	0	1.27712	0.0785416	0	1.60378	0.0110947	0	1.0558	1	0	1.75688	0.0328848	1	1.8525	0.132588	0	1.10552	1	0
9.14119	9.44438	Zbtb20	zinc finger and BTB domain containing 20	0	0	1.44115	0.00915608	0	2.47961	4.7164e-06	1	1.34637	0.837517	0	3.14675	1.37057e-07	1	1.85483	0.143612	0	1.0228	1	0
7.10023	10.7167	Inf2	inverted formin, FH2 and WH2 domain containing	0	0	0.381285	1.24536e-14	1	0.795477	0.326122	0	0.832033	1	0	0.427034	0.000192221	1	1.88054	0.0751894	0	0.927659	1	0
3.03527	2.73636	2810055G20Rik	RIKEN cDNA 2810055G20 gene	0	0	1.90643	1.9314e-06	1	2.15223	2.30656e-05	1	1.05894	1	0	2.3232	0.000362378	1	1.88227	0.111922	0	1.00827	1	0
8.95052	3.88663	Sox8	SRY-box containing gene 8	0	0	0.885232	0.55041	0	1.72122	0.00505491	1	0.986437	1	0	2.89013	3.25767e-06	1	1.88543	0.134559	0	0.927558	1	0
2.01972	6.90432	Lrp4	low density lipoprotein receptor-related protein 4	0	0	0.685135	0.00531202	0	1.79601	0.00876754	1	1.00235	1	0	2.0936	0.00331835	1	1.88855	0.0688962	0	0.685637	0.174422	0
787.191	1780.98	Gm17329	predicted gene, 17329	1	0	0.193545	2.17968e-24	1	0.347572	9.62622e-11	1	0.522782	0.020746	1	0.430475	0.000105645	1	1.89744	0.0861226	0	0.638647	0.0399541	0
18.1852	9.43161	Hs3st3b1	heparan sulfate (glucosamine) 3-O-sulfotransferase 3B1	0	0	1.06513	0.823559	0	1.5164	0.0874326	0	1.05421	1	0	2.2853	0.000388989	1	1.89791	0.0966542	0	1.19366	1	0
13.3487	7.5996	Mfsd7c	major facilitator superfamily domain containing 7C	0	0	0.808428	0.156513	0	1.08086	1	0	0.989703	1	0	2.20021	0.00129503	1	1.90289	0.0897264	0	1.08198	1	0
3.59953	2.38096	BC030870	cDNA sequence BC030870	0	0	1.71173	0.00291931	1	1.20857	1	0	0.92643	1	0	2.74078	0.000304843	1	1.90692	0.685151	0	1.00313	1	0
2.31447	2.58769	2810055G20Rik	RIKEN cDNA 2810055G20 gene	0	0	2.16406	5.76886e-09	1	2.26357	5.09749e-06	1	1.26354	1	0	2.41753	0.000165949	1	1.91586	0.0933239	0	0.975108	1	0
10.7458	5.02912	Hs3st3a1	heparan sulfate (glucosamine) 3-O-sulfotransferase 3A1	0	0	1.32437	0.0356697	0	1.31107	0.375988	0	0.863931	1	0	2.34285	0.000228768	1	1.91821	0.0892428	0	1.25612	0.871324	0
5.79781	5.39029	Ttyh2	tweety homolog 2 (Drosophila)	0	0	0.796946	0.125217	0	0.87574	0.873943	0	0.873118	1	0	1.81096	0.0320234	1	1.92065	0.0801214	0	0.869812	1	0
2.9163	2.21329	Gramd1c	GRAM domain containing 1C	0	0	1.43227	0.00948103	0	1.55902	0.0107542	0	1.0972	1	0	1.89173	0.012513	1	1.94149	0.0975439	0	1.20298	1	0
2339.19	7100.87	Gm10925	predicted gene 10925	1	0	2.1467	5.4733e-11	1	2.38269	9.01269e-06	1	1.19508	1	0	1.90791	0.00739746	1	1.96907	0.0670371	0	0.99768	1	0
2463.35	7713.92	mt-Atp8	mitochondrially encoded ATP synthase 8	1	0	2.15643	4.62852e-11	1	2.45246	4.30138e-06	1	1.16469	1	0	1.97186	0.00386906	1	1.9701	0.0679701	0	0.983789	1	0
2288.86	6879.17	mt-Atp6	mitochondrially encoded ATP synthase 6	1	0	2.14068	6.27909e-11	1	2.36206	1.12613e-05	1	1.19365	1	0	1.89552	0.00843651	1	1.97057	0.0663998	0	1.00241	1	0
25.2327	18.8014	Itga10	integrin, alpha 10	0	0	0.696049	0.00634776	0	1.24459	0.363311	0	0.805751	1	0	1.76812	0.0381686	1	1.97705	0.0599212	0	0.853241	1	0
5.41209	3.36302	Scube3	signal peptide, CUB domain, EGF-like 3	0	0	0.582473	1.1708e-05	0	1.27331	0.622561	0	0.80994	1	0	4.02034	5.1841e-10	1	1.99142	0.0506238	0	0.82991	1	0
10.0407	4.2586	Bmp6	bone morphogenetic protein 6	0	0	0.831664	0.20989	0	1.4313	0.228305	0	1.13901	1	0	2.40971	0.000238496	1	2.05711	0.0411275	0	0.788174	1	0
2.6884	1.43626	Corin	corin	0	0	1.06467	0.889955	0	1.51521	0.170099	0	0.874932	1	0	3.53872	1.7379e-08	1	2.06097	0.071047	0	0.979618	1	0
6.12146	2.91791	Mall	mal, T-cell differentiation protein-like	0	0	0.927483	0.823559	0	1.80963	0.0116182	0	1.1358	1	0	1.95974	0.0187964	1	2.1201	0.0504312	0	0.683203	0.641105	0
4.22917	1.00019	Gm10754	predicted gene 10754	0	0	1.21582	0.434172	0	0.804407	1	0	0.864557	1	0	4.46881	5.91669e-06	1	2.21065	0.603082	0	0.566362	1	0
0.536516	0.896493	Abca8b	ATP-binding cassette, sub-family A (ABC1), member 8b	0	0	1.46802	0.0153758	0	2.24056	9.1321e-06	0	1.25145	1	0	2.38321	0.000185995	1	2.30362	0.0133169	0	0.998037	1	0
1.26098	1.12164	Fam176a	family with sequence similarity 176, member A	0	0	1.18326	0.401137	0	2.48014	0.000167894	0	0.931134	1	0	3.10196	1.6532e-06	1	2.89148	0.000632753	0	0.567329	0.0896882	0
2.0879	1.77109	Ihh	Indian hedgehog	0	0	0.446135	7.69346e-09	0	3.7043	2.10463e-08	0	1.09988	1	0	3.92045	3.07714e-09	1	6.27175	7.61327e-11	0	0.708792	0.449691	0
0.0756517	0.202579	Nfe2l3	nuclear factor, erythroid derived 2, like 3	0	0	1.18357	0.925921	0	1.38045	0.778154	0	0.732001	1	0	9.00338	1.79646e-20	1	6.46817	1.05083e-10	0	1.57966	1	0
1.99109	1.31594	Gulo	gulonolactone (L-) oxidase	0	0	0.454128	3.33363e-08	0	2.55523	0.0439609	0	1.17259	1	0	1.79549	0.0386366	1	9.75491	4.98512e-10	0	0.499246	0.214328	0
0.429206	3.17448	Ces1d	carboxylesterase 1D	0	0	1.96254	0.10603	0	2.58092	7.39565e-07	1	2.93319	8.44202e-07	0	3.80358	9.38735e-09	1	0.16532	2.09999e-12	0	1.80206	0.00301738	1
4.06247	17.5653	Msr1	macrophage scavenger receptor 1	1	0	0.482093	9.88484e-08	0	0.757022	0.0812953	0	0.612657	0.537756	0	0.0575679	1.26786e-34	1	0.50426	0.0577468	0	0.48996	0.000282584	1
28.7913	27.0791	Adm	adrenomedullin	0	0	0.667794	0.00124338	0	0.488451	0.000364263	1	1.07367	1	0	0.29786	3.603e-08	1	0.504773	0.0679701	0	2.04586	2.08133e-05	1
2.01166	7.89885	Slc7a8	solute carrier family 7 (cationic amino acid transporter, y+ system), member 8	1	0	0.341477	3.30186e-12	0	0.871464	0.639836	0	0.474652	0.0444232	0	0.132991	9.26174e-20	1	0.508276	0.0772705	0	0.286786	1.74977e-12	1
1.76921	8.75653	Cyth4	cytohesin 4	1	0	0.38777	3.60418e-07	0	0.802363	0.36941	0	0.663441	1	0	0.0464278	1.5368e-36	1	0.531352	0.11397	0	0.378231	3.04266e-07	1
3.3977	13.5183	Slfn2	schlafen 2	1	0	0.439437	3.56926e-07	0	0.979091	0.817596	0	0.591471	0.338676	0	0.0482328	1.30856e-35	1	0.534022	0.121205	0	0.326823	1.44454e-09	1
0.790492	1.31621	Lctl	lactase-like	0	0	1.31337	0.185845	0	1.13967	1	0	1.89457	0.0190004	1	2.75002	2.06071e-05	1	0.559069	0.0497959	0	3.00686	6.20424e-10	1
2.1113	5.71052	Nceh1	arylacetamide deacetylase-like 1	1	0	0.928995	0.887621	0	1.31972	0.566845	0	0.996752	1	0	0.329942	1.0396e-06	1	0.559709	0.156592	0	0.591323	0.0181206	1
1.34175	4.62006	Fermt3	fermitin family homolog 3 (Drosophila)	1	0	0.555382	0.00534188	0	0.678602	0.194988	0	0.994188	1	0	0.132454	7.80324e-18	1	0.565483	0.180835	0	0.418802	4.40104e-05	1
4.53507	27.7893	Gp49a	glycoprotein 49 A	1	0	0.841495	0.349478	0	1.03315	1	0	1.38443	0.648419	0	0.0695799	2.03316e-31	1	0.578222	0.186485	0	0.557997	0.00325318	1
9.08225	20.6637	Sirpa	signal-regulatory protein alpha	0	0	0.915519	0.735356	0	0.909785	0.945289	0	0.887761	1	0	0.324844	4.39306e-07	1	0.583648	0.225682	0	0.529089	0.000797447	1
4.86974	28.4841	Clec4d	C-type lectin domain family 4, member d	1	0	0.689384	0.0140006	0	1.22578	1	0	1.13765	1	0	0.0617403	4.61366e-33	1	0.589344	0.249705	0	0.56542	0.00687568	1
1.13693	5.4554	Trem2	triggering receptor expressed on myeloid cells 2	1	0	0.374414	9.72613e-11	0	0.96593	1	0	0.975314	1	0	0.0819657	8.32846e-28	1	0.592327	0.224755	0	0.432602	1.01985e-06	1
9.13443	50.6006	Lilrb4	leukocyte immunoglobulin-like receptor, subfamily B, member 4	1	0	0.736316	0.0365788	0	1.03417	0.941705	0	1.18579	1	0	0.068331	5.02843e-32	1	0.595317	0.242944	0	0.598238	0.0111275	1
26.9876	33.7197	Dab2	disabled homolog 2 (Drosophila)	0	0	1.35046	0.0207997	0	0.946459	1	0	0.755211	0.851192	0	0.558856	0.0360279	1	0.602049	0.273291	0	0.615704	0.0390348	1
1.85002	3.45383	Wdr91	WD repeat domain 91	1	0	0.62209	0.0030876	0	0.905492	0.94808	0	0.873776	1	0	0.342473	2.91569e-06	1	0.663306	0.491877	0	0.569334	0.0163727	1
3.9968	19.3078	Adam8	a disintegrin and metallopeptidase domain 8	1	0	0.192335	6.18296e-37	0	0.597579	0.00103979	0	0.704767	0.837517	0	0.0299768	1.21724e-48	1	0.714583	0.783603	0	0.575911	0.00289453	1
2.14495	6.42849	Cfp	complement factor properdin	1	0	0.458855	1.30533e-05	0	0.899104	0.90618	0	0.807668	1	0	0.231601	1.29708e-10	1	0.725612	0.773434	0	0.389278	1.62134e-06	1
3.5528	7.82571	Unc93b1	unc-93 homolog B1 (C. elegans)	1	0	0.496454	4.36359e-07	0	0.759179	0.235235	0	0.72785	0.802268	0	0.365405	5.51126e-06	1	0.736316	0.808626	0	0.590297	0.0158094	1
6.44834	65.4532	Dmp1	dentin matrix protein 1	1	0	0.178457	0.00187329	0	0.184491	1.74199e-23	0	1.53444	0.318072	0	0.0778802	2.4483e-24	1	0.82177	1	0	0.530331	0.00236666	1
29.1139	63.6914	Lgmn	legumain	1	0	0.818808	0.189329	0	0.836315	0.606871	0	0.974876	1	0	0.524825	0.00973903	1	0.891469	1	0	0.47529	1.35385e-05	1
0.836757	5.17276	Ncf1	neutrophil cytosolic factor 1	1	0	0.415708	1.46093e-06	0	0.631693	0.0233048	0	0.772743	1	0	0.15378	3.43316e-17	1	1.14139	1	0	0.456734	2.10595e-05	1
284.31	137.505	Rpl36	ribosomal protein L36	0	0	0.0964814	1.10043e-69	1	0.27331	1.7163e-13	1	0.511065	0.0069754	1	0.492703	0.00158568	1	1.24649	1	0	0.549545	0.00111654	1
141.125	276.745	Scd1	stearoyl-Coenzyme A desaturase 1	0	0	0.940252	0.920867	0	0.708892	0.234541	0	1.38621	0.45922	0	0.618862	0.101405	0	0.105223	8.5006e-18	1	1.41118	0.513688	0
3.61944	12.1253	Cox7a1	cytochrome c oxidase, subunit VIIa 1	1	0	0.58561	0.265604	0	0.784702	0.639364	0	2.80295	4.28663e-06	1	1.48189	0.503863	0	0.117052	3.34887e-16	1	1.42888	0.756049	0
4.70782	8.7556	Col15a1	collagen, type XV, alpha 1	0	0	0.505572	3.8859e-08	1	0.200742	1.21314e-19	1	1.11525	1	0	0.807332	0.690399	0	0.150465	4.034e-13	1	0.842243	1	0
6.40464	13.6291	Nrn1	neuritin 1	0	0	0.961885	1	0	0.186556	8.53803e-20	1	1.10853	1	0	0.589804	0.0542917	0	0.168914	3.80707e-11	1	0.84139	1	0
43.6694	97.3747	Cfd	complement factor D (adipsin)	1	0	0.299524	6.09144e-14	1	0.391051	1.00017e-07	1	1.21137	0.959431	0	0.947561	1	0	0.182741	1.91979e-11	1	0.99232	1	0
20.0862	60.2554	Adipoq	adiponectin, C1Q and collagen domain containing	1	0	0.710814	0.0148138	0	0.483221	0.000132407	1	1.62526	0.0721862	0	1.01329	1	0	0.194552	1.11128e-10	1	1.4214	0.463142	0
4.24828	7.30322	Pde3b	phosphodiesterase 3B, cGMP-inhibited	0	0	1.51063	0.00182358	0	0.696525	0.254202	0	1.29498	0.882464	0	1.6227	0.0886508	0	0.206725	2.27249e-09	1	1.25328	1	0
2.26825	3.78671	5730469M10Rik	RIKEN cDNA 5730469M10 gene	0	0	1.11015	0.663688	0	0.698902	0.211204	0	1.78468	0.0312582	1	1.48792	0.264739	0	0.228972	1.30861e-08	1	1.30049	0.874847	0
5.80792	15.4374	Aoc3	amine oxidase, copper containing 3	1	0	0.85752	0.426648	0	0.548358	0.004352	0	1.2587	0.837517	0	0.964555	1	0	0.246141	1.0841e-07	1	1.334	0.776461	0
7.90558	12.101	4732471J01Rik	RIKEN cDNA 4732471J01 gene	0	0	0.454747	0.011297	0	0.305825	1.07029e-10	0	1.19785	1	0	0.833148	0.832823	0	0.261792	1.86768e-07	1	1.53322	0.192716	0
3.79884	7.40689	Chchd10	coiled-coil-helix-coiled-coil-helix domain containing 10	0	0	0.384834	7.32043e-06	0	0.513908	0.00154678	0	1.70559	0.0886825	0	1.41631	0.574412	0	0.269573	3.75742e-07	1	1.34297	0.756049	0
9.21313	15.5602	Cebpa	CCAAT/enhancer binding protein (C/EBP), alpha	0	0	0.637605	0.00102857	0	0.558564	0.00272698	1	1.34683	0.640916	0	0.896278	1	0	0.274624	1.01605e-06	1	1.23664	1	0
4.84658	10.5351	Prkar2b	protein kinase, cAMP dependent regulatory, type II beta	0	0	1.2193	0.215372	0	1.07133	1	0	1.55292	0.155846	0	0.876916	1	0	0.278058	1.85375e-06	1	1.31916	0.79932	0
10.5775	13.2289	Gm17722	predicted gene, 17722	0	0	0.841695	0.931657	0	0.44019	0.0161211	1	0.973251	1	0	1.16497	1	0	0.279093	0.000213375	1	0.964824	1	0
2.95144	8.41493	Mgst1	microsomal glutathione S-transferase 1	1	0	1.27695	0.154037	0	0.764402	0.377911	0	1.69761	0.0497779	1	1.2107	0.888707	0	0.281978	1.59916e-06	1	1.31018	0.857107	0
3.94921	11.0621	Smoc1	SPARC related modular calcium binding 1	1	0	0.764585	0.0808524	0	0.432495	9.88079e-06	0	0.983896	1	0	0.699977	0.29142	0	0.291597	7.72769e-06	1	1.08548	1	0
9.98903	14.6208	Acaa2	acetyl-Coenzyme A acyltransferase 2 (mitochondrial 3-oxoacyl-Coenzyme A thiolase)	0	0	0.564189	3.06016e-05	1	0.615666	0.0214368	1	1.42755	0.410017	0	0.781255	0.574747	0	0.29221	2.13883e-06	1	1.23073	1	0
6.95897	4.69182	Arxes1	adipocyte-related X-chromosome expressed sequence 1	0	0	1.07152	0.891295	0	0.677237	0.174477	0	1.45785	0.471992	0	1.51715	0.223154	0	0.303234	1.03506e-05	1	1.44056	0.54714	0
11.7813	10.0287	Arxes2	adipocyte-related X-chromosome expressed sequence 2	0	0	1.22758	0.186446	0	0.804014	0.637126	0	1.54991	0.25125	0	1.45277	0.283011	0	0.321871	3.61923e-05	1	1.57839	0.107767	0
3.86949	7.17609	Fzd4	frizzled homolog 4 (Drosophila)	0	0	1.10895	0.719	0	0.581605	0.0201718	1	1.15435	1	0	0.844397	0.972793	0	0.322978	6.60075e-05	1	1.14115	1	0
5.57923	7.62833	Pcx	pyruvate carboxylase	0	0	0.411751	6.37557e-12	1	0.333121	5.08536e-10	1	1.14631	1	0	1.08646	1	0	0.332731	2.52226e-05	1	1.27916	1	0
7.27496	10.4164	Plin1	perilipin 1	0	0	0.471947	5.06559e-06	0	0.48708	0.000112662	0	1.22915	0.865752	0	0.984362	1	0	0.338003	1.48105e-05	1	1.59823	0.114106	0
25.8544	81.7365	Lpl	lipoprotein lipase	0	0	1.42722	0.00666185	0	0.781405	0.471587	0	1.51172	0.230317	0	1.13817	1	0	0.33815	6.07343e-05	1	1.45382	0.346322	0
5.73594	18.3865	Pi15	peptidase inhibitor 15	1	0	1.0767	0.87049	0	1.27563	0.451107	0	1.15219	1	0	0.674388	0.255326	0	0.351988	0.000528174	1	1.07687	1	0
4.11346	10.9061	Gm11074	predicted gene 11074	1	0	1.56575	0.231419	0	0.739879	0.804351	0	1.62549	0.842935	0	0.583092	0.186512	0	0.357637	0.0017136	1	1.06222	1	0
1.41961	3.65939	A930039A15Rik	RIKEN cDNA A930039A15 gene	1	0	1.50464	0.260635	0	0.72419	0.775778	0	1.52455	0.981588	0	0.599766	0.228212	0	0.361555	0.00191096	1	1.11576	1	0
5.56867	8.27327	Rgs2	regulator of G-protein signaling 2	0	0	1.33368	0.0518069	0	0.695643	0.142765	0	1.31483	0.895556	0	0.708786	0.362988	0	0.3628	0.000309036	1	1.15372	1	0
6.23206	4.32241	Apcdd1	adenomatosis polyposis coli down-regulated 1	0	0	0.507492	1.27006e-07	1	0.548216	0.00483557	1	0.86391	1	0	0.640488	0.135697	0	0.365107	0.00047659	1	1.03834	1	0
7.28878	12.8229	Acadm	acyl-Coenzyme A dehydrogenase, medium chain	0	0	1.04839	1	0	0.913967	1	0	1.63389	0.0879235	0	1.06817	1	0	0.371778	0.000246579	1	1.31906	0.739665	0
23.5324	25.8287	Dbi	diazepam binding inhibitor	0	0	1.02442	1	0	0.743298	0.286705	0	1.34089	0.865752	0	1.03639	1	0	0.373287	0.00034738	1	1.24424	1	0
4.55336	3.74838	Elovl6	ELOVL family member 6, elongation of long chain fatty acids (yeast)	0	0	1.07112	0.823559	0	0.887087	0.963117	0	0.964162	1	0	0.863344	1	0	0.373935	0.000640749	1	1.08016	1	0
30.6919	36.6173	Gpc3	glypican 3	0	0	1.04433	1	0	1.02078	1	0	1.23088	1	0	0.929514	1	0	0.378787	0.00115957	1	1.09352	1	0
7.21615	7.14966	Agpat2	1-acylglycerol-3-phosphate O-acyltransferase 2 (lysophosphatidic acid acyltransferase, beta)	0	0	0.568876	1.49784e-05	1	0.764176	0.387672	0	1.39234	0.520174	0	0.914733	1	0	0.382374	0.000313589	1	1.46519	0.263537	0
7.87286	10.7012	Cav2	caveolin 2	0	0	1.23905	0.156255	0	0.700166	0.201757	0	1.14991	1	0	0.695665	0.30448	0	0.382782	0.00113313	1	1.30098	0.99385	0
29.3151	33.147	Uqcrfs1	ubiquinol-cytochrome c reductase, Rieske iron-sulfur polypeptide 1	0	0	1.25018	0.128101	0	0.824052	0.640105	0	1.31932	0.921872	0	1.03445	1	0	0.383793	0.000586573	1	1.25178	1	0
30.3582	40.8844	Etfa	electron transferring flavoprotein, alpha polypeptide	0	0	1.4154	0.00750621	0	0.88855	0.993602	0	1.33469	0.823013	0	1.11033	1	0	0.385018	0.000703231	1	1.25834	1	0
6.63317	8.14033	Gpam	glycerol-3-phosphate acyltransferase, mitochondrial	0	0	1.02039	1	0	0.524546	0.00295198	1	0.971914	1	0	1.24015	0.80366	0	0.386224	0.000901373	1	0.891341	1	0
10.1428	61.5324	Fbln5	fibulin 5	1	0	0.997143	1	0	0.881311	0.880917	0	1.01003	1	0	0.613759	0.0778112	0	0.386379	0.00311957	1	0.93995	1	0
6.35486	8.2401	Acaca	acetyl-Coenzyme A carboxylase alpha	0	0	0.89211	0.570113	0	0.56718	0.0119349	1	0.97506	1	0	1.01408	1	0	0.387995	0.000923437	1	1.25413	1	0
7.39921	14.3582	Pparg	peroxisome proliferator activated receptor gamma	0	0	1.33073	0.0580707	0	0.526324	0.00255408	1	1.36925	0.754426	0	1.43903	0.322737	0	0.397234	0.00125795	1	1.34844	0.664088	0
28.4098	30.086	Cxcl14	chemokine (C-X-C motif) ligand 14	0	0	0.706624	0.0113802	0	0.973642	1	0	0.972066	1	0	0.709696	0.349272	0	0.399752	0.00411148	1	1.00139	1	0
3.33011	15.1604	Clec2d	C-type lectin domain family 2, member d	1	0	0.711395	0.135899	0	0.70038	0.213305	0	1.45526	0.649936	0	0.593321	0.0741805	0	0.400616	0.00263007	1	0.916623	1	0
4.93896	7.89803	Mettl7a1	methyltransferase like 7A1	0	0	1.11492	0.625607	0	0.948357	1	0	0.917644	1	0	1.24564	0.771845	0	0.40397	0.00215997	1	0.825687	1	0
6.79126	12.391	Cisd3	CDGSH iron sulfur domain 3	1	0	0.740373	0.0714746	0	0.635006	0.100386	0	1.71291	0.166209	0	1.09222	1	0	0.405116	0.00135032	1	1.21587	1	0
65.3752	184.419	Aspn	asporin	1	0	1.40019	0.009652	0	1.14291	0.866399	0	0.946795	1	0	0.584997	0.0617935	0	0.412284	0.00586119	1	1.34591	0.463142	0
18.3058	43.0165	Gm9780	predicted gene 9780	0	0	0.421457	2.41475e-12	1	0.714911	0.128392	0	1.19373	1	0	0.63074	0.0799975	0	0.412695	0.00670073	1	1.15297	1	0
18.3581	43.2244	Plac9	placenta specific 9	0	0	0.416618	1.24831e-12	1	0.712369	0.119765	0	1.19845	1	0	0.629121	0.0778047	0	0.41355	0.00679749	1	1.14411	1	0
9.25293	18.4582	Glul	glutamate-ammonia ligase (glutamine synthetase)	0	0	0.815437	0.208068	0	0.914663	0.995426	0	1.362	0.692681	0	0.742228	0.456837	0	0.419894	0.00429474	1	1.16087	1	0
15.7099	15.4158	Pank3	pantothenate kinase 3	0	0	1.22715	0.159698	0	0.616532	0.0511962	0	1.03374	1	0	1.22821	0.747008	0	0.420547	0.00334952	1	1.10869	1	0
18.1999	37.2615	Rarres2	retinoic acid receptor responder (tazarotene induced) 2	0	0	0.924495	0.875421	0	0.573679	0.0061818	1	1.69104	0.109088	0	0.81091	0.758973	0	0.426335	0.00504479	1	1.38824	0.487169	0
33.3592	46.8761	Cs	citrate synthase	0	0	1.0175	1	0	0.717695	0.245838	0	1.40818	0.45922	0	0.852554	0.929009	0	0.428748	0.00321507	1	1.21164	1	0
3.22752	5.18707	Hibch	3-hydroxyisobutyryl-Coenzyme A hydrolase	0	0	1.6912	9.70661e-05	1	0.949292	1	0	1.46271	0.371835	0	1.12341	1	0	0.429387	0.00338143	1	1.2168	1	0
4.55158	4.3218	Itpk1	inositol 1,3,4-triphosphate 5/6 kinase	0	0	0.55557	2.44607e-05	1	0.694021	0.087172	0	0.934315	1	0	0.848253	0.929135	0	0.429477	0.00327068	1	1.00158	1	0
11.7874	15.2489	Idh3a	isocitrate dehydrogenase 3 (NAD+) alpha	0	0	1.07775	0.837742	0	0.93495	1	0	1.59459	0.127221	0	1.15284	1	0	0.430802	0.00247189	1	1.37035	0.549242	0
12.2126	15.9487	Selenbp1	selenium binding protein 1	0	0	0.633087	0.000261347	0	0.280361	4.11962e-12	1	1.35904	0.865752	0	1.00521	1	0	0.431413	0.00418057	1	1.07621	1	0
14.5791	17.955	Cycs	cytochrome c, somatic	0	0	1.29916	0.0633217	0	1.13082	1	0	1.62443	0.120577	0	1.24913	0.747008	0	0.431638	0.00303717	1	1.24478	1	0
2.75365	4.03532	AW112010	expressed sequence AW112010	0	0	1.07084	1	0	1.96527	0.0382396	1	0.91235	1	0	1.24102	0.883345	0	0.431771	0.0081087	1	0.713363	0.814525	0
9.99898	13.178	Adamts1	a disintegrin-like and metallopeptidase (reprolysin type) with thrombospondin type 1 motif, 1	0	0	1.29493	0.0865281	0	1.08777	0.934832	0	1.22969	1	0	0.70785	0.348043	0	0.437241	0.0157362	1	1.27272	0.877466	0
8.37232	10.1037	Dbt	dihydrolipoamide branched chain transacylase E2	0	0	1.34945	0.0319132	0	0.666094	0.153337	0	1.39912	0.552468	0	1.17976	0.928534	0	0.441608	0.00680512	1	1.12987	1	0
90.9498	246.797	Car3	carbonic anhydrase 3	1	0	1.38608	0.0238462	0	0.573956	0.00748445	1	1.20847	0.996543	0	1.6304	0.0886508	0	0.443525	0.00320412	1	1.36426	0.66814	0
4.35742	5.87673	Cdkn2c	cyclin-dependent kinase inhibitor 2C (p18, inhibits CDK4)	0	0	0.746655	0.0604829	0	0.877116	0.838476	0	0.966858	1	0	0.751673	0.503688	0	0.444139	0.00841943	1	1.20123	1	0
21.3229	37.4212	Cat	catalase	0	0	1.37626	0.0160083	0	0.87146	0.88283	0	1.03855	1	0	0.779556	0.646592	0	0.447211	0.0077835	1	1.07027	1	0
2.12839	8.43322	Adamts2	a disintegrin-like and metallopeptidase (reprolysin type) with thrombospondin type 1 motif, 2	1	0	0.350853	7.89702e-13	0	0.547054	0.00185621	0	0.86791	1	0	0.625398	0.099008	0	0.448042	0.0164176	1	0.86471	1	0
11.6391	14.0767	Eci1	enoyl-Coenzyme A delta isomerase 1	0	0	0.976691	1	0	0.932684	1	0	1.42537	0.565156	0	1.2992	0.719999	0	0.448226	0.00408403	1	1.27145	1	0
264.193	167.08	Ero1l	ERO1-like (S. cerevisiae)	0	0	1.55761	0.000520455	0	0.597058	0.0242066	1	1.57496	0.323184	0	1.17612	0.91857	0	0.455508	0.00964191	1	1.23751	0.942556	0
12.3438	10.6907	Fasn	fatty acid synthase	0	0	0.346681	3.79945e-19	1	0.463342	6.58069e-05	1	0.664062	0.523802	0	0.736487	0.389601	0	0.456502	0.00505767	1	1.11193	1	0
14.4362	31.2332	Acadl	acyl-Coenzyme A dehydrogenase, long-chain	0	0	1.26588	0.107809	0	0.982283	1	0	1.66584	0.0655992	0	0.893771	1	0	0.456618	0.00564913	1	1.21946	1	0
6.12578	7.54719	Echs1	enoyl Coenzyme A hydratase, short chain, 1, mitochondrial	0	0	0.92485	0.814929	0	0.74765	0.36941	0	1.07736	1	0	1.22394	0.836936	0	0.460029	0.00870683	1	1.04434	1	0
6.64658	9.83376	Hadhb	hydroxyacyl-Coenzyme A dehydrogenase/3-ketoacyl-Coenzyme A thiolase/enoyl-Coenzyme A hydratase (trifunctional protein), beta subunit	0	0	1.24416	0.133769	0	0.938429	1	0	1.48271	0.296342	0	1.15867	1	0	0.460706	0.00819904	1	1.24697	1	0
13.2019	18.5604	Gbe1	glucan (1,4-alpha-), branching enzyme 1	0	0	1.52163	0.00128486	0	0.522954	0.00189645	1	1.365	0.837517	0	1.1042	1	0	0.46196	0.0155665	1	0.973492	1	0
14.6214	20.4469	Adipor2	adiponectin receptor 2	0	0	1.05075	1	0	0.596551	0.0196507	1	1.24292	1	0	1.00806	1	0	0.465493	0.0110523	1	1.22934	1	0
5.0948	6.70775	Inhba	inhibin beta-A	0	0	0.710303	0.0174489	0	1.03205	1	0	1.08028	1	0	0.805212	0.747008	0	0.469623	0.0439845	1	1.23544	1	0
27.3818	32.9187	Idh1	isocitrate dehydrogenase 1 (NADP+), soluble	0	0	1.08191	0.775788	0	0.735193	0.345945	0	1.12846	1	0	1.08691	1	0	0.469697	0.0152691	1	1.03577	1	0
11.331	13.4334	Echdc1	enoyl Coenzyme A hydratase domain containing 1	0	0	1.48103	0.00235185	0	0.886084	1	0	1.30886	0.988064	0	1.44356	0.270034	0	0.470767	0.0149182	1	1.04972	1	0
10.2426	37.3662	Steap4	STEAP family member 4	1	0	0.575678	2.60678e-05	1	0.784858	0.42313	0	1.82267	0.0118996	1	0.650343	0.163342	0	0.47111	0.0194117	1	1.17395	1	0
2.08989	5.81845	Abca1	ATP-binding cassette, sub-family A (ABC1), member 1	1	0	1.27087	0.109466	0	0.683973	0.16501	0	1.28616	0.801832	0	0.752728	0.511648	0	0.477845	0.023951	1	1.14936	1	0
2.66725	7.48643	Igsf10	immunoglobulin superfamily, member 10	1	0	1.09199	0.763064	0	1.04826	1	0	0.97777	1	0	0.796101	0.771696	0	0.478266	0.0474096	1	1.4761	0.150473	0
5.5138	7.84651	Dlat	dihydrolipoamide S-acetyltransferase (E2 component of pyruvate dehydrogenase complex)	0	0	1.47435	0.00364464	0	0.940867	1	0	1.33797	0.745735	0	1.01729	1	0	0.479079	0.0152691	1	1.24214	1	0
6.84978	7.51863	Fbxo21	F-box protein 21	0	0	0.806415	0.161115	0	0.726415	0.376493	0	1.02025	1	0	0.86739	0.963047	0	0.48271	0.0180514	1	1.16695	1	0
3.50927	4.04461	Retsat	retinol saturase (all trans retinol 13,14 reductase)	0	0	0.84664	0.373634	0	0.749961	0.368947	0	1.0551	1	0	1.33368	0.549384	0	0.486517	0.0199592	1	1.30581	0.871414	0
1.08883	5.48956	Fgl2	fibrinogen-like protein 2	1	0	1.28241	0.222818	0	0.995476	1	0	1.30395	1	0	0.638275	0.157658	0	0.493441	0.0482673	1	0.685572	0.215829	0
8.51887	11.8541	Fh1	fumarate hydratase 1	0	0	1.11985	0.588847	0	0.872911	1	0	1.4176	0.515803	0	0.943114	1	0	0.493932	0.0221814	1	1.19779	1	0
2.71913	6.58774	Obfc2a	oligonucleotide/oligosaccharide-binding fold containing 2A	0	0	1.59654	0.0010142	0	0.745775	0.353326	0	1.45067	0.438743	0	1.27512	0.618044	0	0.494985	0.0239779	1	1.32739	0.794342	0
5.28051	7.34882	Sik2	salt inducible kinase 2	0	0	0.584153	5.31361e-05	1	0.529097	0.00158547	1	1.13842	1	0	0.945298	1	0	0.502221	0.0244732	1	1.30596	0.89136	0
3.33194	5.52566	Cpt2	carnitine palmitoyltransferase 2	0	0	1.25937	0.151216	0	0.755301	0.285837	0	1.3101	0.865752	0	0.969087	1	0	0.505501	0.0272534	1	1.28464	0.961511	0
96.2738	104.214	Gsn	gelsolin	0	0	0.42872	7.20395e-13	1	0.453925	2.04928e-05	1	0.8233	1	0	0.926047	1	0	0.507008	0.0373786	1	1.05196	1	0
11.2672	20.326	G6pdx	glucose-6-phosphate dehydrogenase X-linked	0	0	1.15822	0.415821	0	0.670606	0.0583229	0	1.00102	1	0	0.645036	0.156233	0	0.508349	0.0454866	1	0.947422	1	0
3.43481	4.57175	Brp44	brain protein 44	0	0	1.4501	0.00616134	0	0.938233	1	0	1.33866	0.882464	0	1.33264	0.510239	0	0.510811	0.033543	1	1.13633	1	0
34.0876	39.0393	Pdhb	pyruvate dehydrogenase (lipoamide) beta	0	0	1.38156	0.0158409	0	0.955799	1	0	1.39494	0.640916	0	1.21868	0.82688	0	0.511411	0.0263284	1	1.14643	1	0
4.00721	5.64308	Etfdh	electron transferring flavoprotein, dehydrogenase	0	0	1.30654	0.0645635	0	0.930242	1	0	1.37384	0.611966	0	0.947253	1	0	0.522932	0.0411275	1	1.1053	1	0
4.80033	6.84921	Acad11	acyl-Coenzyme A dehydrogenase family, member 11	0	0	1.12742	0.539406	0	0.991736	1	0	1.16003	1	0	1.25725	0.723872	0	0.525555	0.0441599	1	1.22689	1	0
15.8343	22.477	Etfb	electron transferring flavoprotein, beta polypeptide	0	0	0.406425	1.24733e-12	1	0.576714	0.00500845	1	1.29595	0.915824	0	0.96926	1	0	0.526231	0.0306223	1	1.17411	1	0
12.7623	17.886	Acadvl	acyl-Coenzyme A dehydrogenase, very long chain	0	0	0.952965	0.996152	0	0.901742	1	0	1.46253	0.377435	0	1.02378	1	0	0.529261	0.0392852	1	1.23238	1	0
21.1851	19.3034	Ldhb	lactate dehydrogenase B	0	0	0.767213	0.0652859	0	0.848627	0.847374	0	0.929147	1	0	1.40154	0.436506	0	0.529418	0.0368301	1	1.2932	0.766562	0
13.1813	12.7403	Hadh	hydroxyacyl-Coenzyme A dehydrogenase	0	0	0.893595	0.625896	0	0.751086	0.339873	0	1.02171	1	0	1.11071	1	0	0.530546	0.0458147	1	1.19863	1	0
22.6538	33.0774	Sdha	succinate dehydrogenase complex, subunit A, flavoprotein (Fp)	0	0	1.05646	0.942326	0	0.803952	0.627206	0	1.29614	0.865752	0	0.967337	1	0	0.530639	0.0497959	1	1.19777	1	0
21.9434	32.7458	Aco2	aconitase 2, mitochondrial	0	0	0.793694	0.105265	0	0.836716	0.741254	0	1.28155	0.798621	0	1.08857	1	0	0.534006	0.0373786	1	1.25309	1	0
6.33273	6.87536	Lpin1	lipin 1	0	0	0.978238	1	0	0.840732	0.812534	0	1.02871	1	0	1.35566	0.495588	0	0.546809	0.0478036	1	1.43806	0.436398	0
159.05	669.291	Mmp13	matrix metallopeptidase 13	1	0	0.476709	6.74588e-10	1	0.793714	0.570976	0	0.862082	1	0	0.641196	0.150205	0	1.94124	0.0385272	1	0.745084	0.527335	0
19.8229	18.2833	Rras2	related RAS viral (r-ras) oncogene homolog 2	0	0	1.45284	0.00443279	0	1.41294	0.213208	0	1.24737	1	0	1.64666	0.0685928	0	1.97462	0.0498605	1	1.03054	1	0
2.70222	3.25832	Notum	notum pectinacetylesterase homolog (Drosophila)	0	0	0.209581	3.37509e-18	0	0.830922	0.735305	0	0.825723	1	0	1.63483	0.179797	0	1.97666	0.0381414	1	0.652256	0.0914168	0
23.4148	40.1952	Wif1	Wnt inhibitory factor 1	0	0	0.619015	0.000214392	0	1.53766	0.0283202	0	1.10754	1	0	1.36116	0.488343	0	1.98134	0.0340477	1	0.743491	0.439908	0
5.51024	13.827	Cxcr7	chemokine (C-X-C motif) receptor 7	0	0	0.761589	0.0583797	0	1.15672	1	0	1.16963	1	0	1.1734	1	0	2.01202	0.0424634	1	0.649195	0.13663	0
2.13435	4.07038	Porcn	porcupine homolog (Drosophila)	0	0	0.584368	0.000157684	0	0.882551	1	0	1.15618	1	0	1.05683	1	0	2.01278	0.0385314	1	0.918214	1	0
3.21519	2.18609	Ccdc24	coiled-coil domain containing 24	0	0	0.519107	1.60878e-07	0	1.02403	1	0	0.772577	1	0	1.19857	1	0	2.02268	0.0483407	1	0.639922	0.0346018	0
2.118	2.12783	Lpin3	lipin 3	0	0	0.830584	0.239538	0	0.856831	0.956483	0	0.713566	0.787028	0	0.656798	0.203553	0	2.02915	0.0388726	1	0.947435	1	0
33.3652	22.5478	Plcd1	phospholipase C, delta 1	0	0	0.52381	1.18233e-07	1	1.08426	1	0	0.743004	0.842935	0	1.4187	0.419632	0	2.0319	0.0497959	1	0.884196	1	0
4.19955	3.31682	Tinagl1	tubulointerstitial nephritis antigen-like 1	0	0	0.492529	1.37003e-08	0	0.704257	0.179669	0	0.954774	1	0	0.900024	1	0	2.03767	0.0289878	1	0.78212	1	0
2.28544	4.31504	Tspan17	tetraspanin 17	0	0	0.606846	0.000744481	0	1.31601	0.6884	0	0.96047	1	0	1.35406	0.548357	0	2.05205	0.0471072	1	0.921905	1	0
50.7788	30.2055	Slc38a3	solute carrier family 38, member 3	0	0	0.54157	4.22812e-07	1	1.14929	0.769191	0	0.695654	0.552468	0	1.2938	0.687771	0	2.05235	0.0489974	1	0.854532	1	0
2.90376	2.95216	Cyp4f17	cytochrome P450, family 4, subfamily f, polypeptide 17	0	0	0.652776	0.0123713	0	0.939741	1	0	0.840061	1	0	1.3256	0.64771	0	2.05289	0.0496911	1	0.864495	1	0
119.536	86.6025	Wwp2	WW domain containing E3 ubiquitin protein ligase 2	0	0	0.663302	0.0012463	0	1.33096	0.240535	0	1.00078	1	0	1.41519	0.363527	0	2.06161	0.0438499	1	0.991478	1	0
1.04421	2.31344	4933436C20Rik	RIKEN cDNA 4933436C20 gene	0	0	1.73815	0.0115877	0	1.16464	1	0	1.08837	1	0	1.71361	0.0871343	0	2.06275	0.0377948	1	0.751074	1	0
1.83478	1.60488	Slc17a9	solute carrier family 17, member 9	0	0	0.709543	0.0293761	0	1.65956	0.0204015	1	1.02417	1	0	1.28628	0.712971	0	2.07098	0.0442422	1	0.89854	1	0
20.8106	15.4865	Matn4	matrilin 4	0	0	0.373542	8.79156e-16	1	0.918728	1	0	0.765148	0.923863	0	0.780343	0.622577	0	2.0796	0.0263838	1	1.05031	1	0
5.72105	18.3061	Wisp1	WNT1 inducible signaling pathway protein 1	1	0	1.32942	0.0496269	0	1.03761	1	0	1.09517	1	0	1.65451	0.0840998	0	2.08564	0.0321629	1	0.832637	1	0
4.03052	4.35886	Dus3l	dihydrouridine synthase 3-like (S. cerevisiae)	0	0	0.414049	5.59779e-10	1	0.892518	1	0	0.984676	1	0	0.975173	1	0	2.08905	0.0497959	1	0.84534	1	0
0.71794	1.60779	Hspb2	heat shock protein 2	0	0	1.10881	1	0	1.00585	1	0	1.06935	1	0	2.45804	0.0178851	0	2.09815	0.0315639	1	0.708288	1	0
2.34831	3.59498	Rom1	rod outer segment membrane protein 1	0	0	0.733504	0.123675	0	0.892667	1	0	0.920491	1	0	1.09217	1	0	2.10465	0.0341936	1	0.687623	0.511886	0
0.392279	1.14607	Wnt10b	wingless related MMTV integration site 10b	0	0	2.27483	0.00511541	0	1.68087	0.0397504	0	0.938468	1	0	1.9612	0.0226778	0	2.10546	0.0302315	1	0.756707	0.832301	0
6.61118	6.5991	Ulk3	unc-51-like kinase 3 (C. elegans)	0	0	0.932817	0.934822	0	1.28559	0.1337	0	1.05294	1	0	1.64813	0.075632	0	2.11719	0.0300491	1	1.05959	1	0
0.355364	1.09586	Tmtc2	transmembrane and tetratricopeptide repeat containing 2	0	0	1.29935	0.213384	0	1.57686	0.156328	0	1.46372	0.648419	0	3.12322	4.35886e-07	0	2.1407	0.022434	1	1.37163	0.371619	0
40.9903	28.5969	Adm2	adrenomedullin 2	0	0	0.6877	0.0033354	0	0.924464	0.935448	0	0.783383	1	0	1.45348	0.346837	0	2.1407	0.0199435	1	0.780548	1	0
2.61512	3.02764	Runx3	runt related transcription factor 3	0	0	0.6319	0.000463002	0	1.43606	0.156328	0	0.886011	1	0	1.68826	0.0726932	0	2.15225	0.0167975	1	0.881993	1	0
1.54535	3.1601	Prex1	phosphatidylinositol-3,4,5-trisphosphate-dependent Rac exchange factor 1	0	0	0.437371	3.91659e-10	0	0.740769	0.220177	0	0.65154	0.467656	0	1.09573	1	0	2.1575	0.0200382	1	0.604258	0.0224589	0
0.718862	1.70745	Stap2	signal transducing adaptor family member 2	0	0	0.699116	0.202998	0	1.25935	0.838132	0	1.20528	1	0	0.902272	1	0	2.16283	0.028185	1	0.72624	1	0
4.50564	3.74106	Ctu2	cytosolic thiouridylase subunit 2 homolog (S. pombe)	0	0	0.363577	6.42248e-17	1	0.826024	0.598417	0	0.780128	1	0	1.13265	1	0	2.18394	0.0254012	1	0.883154	1	0
83.1375	76.1484	Fxyd6	FXYD domain-containing ion transport regulator 6	0	0	0.687388	0.00446587	0	0.850931	0.79482	0	0.790357	0.965765	0	1.26642	0.728975	0	2.19249	0.0172073	1	1.00141	1	0
2.38704	2.13501	Mbd6	methyl-CpG binding domain protein 6	0	0	0.619505	0.000863951	0	1.01554	1	0	0.645923	0.520174	0	1.05901	1	0	2.20205	0.0286583	1	0.859359	1	0
33.2945	48.8391	Nupr1	nuclear protein 1	0	0	0.67197	0.00175502	0	1.07129	1	0	1.08125	1	0	1.38531	0.439956	0	2.20255	0.0144883	1	0.689174	0.229351	0
0.903212	1.89859	2310030G06Rik	RIKEN cDNA 2310030G06 gene	0	0	2.0699	0.00082273	0	0.978006	1	0	0.892761	1	0	1.80075	0.0747106	0	2.22837	0.0199592	1	0.856582	1	0
7.02591	6.44583	Gadd45g	growth arrest and DNA-damage-inducible 45 gamma	0	0	0.385307	7.77609e-11	1	0.873281	0.726872	0	0.606406	0.1521	0	1.00645	1	0	2.24624	0.0147018	1	0.89938	1	0
2.05821	4.19015	Fgd3	FYVE, RhoGEF and PH domain containing 3	0	0	1.3776	0.0341171	0	1.62299	0.0616162	0	1.0052	1	0	0.918462	1	0	2.24947	0.0112879	1	0.965262	1	0
2.0906	1.89464	Fam116b	family with sequence similarity 116, member B	0	0	0.741464	0.0552423	0	1.09014	0.880371	0	0.862961	1	0	1.28159	0.747008	0	2.26589	0.0209131	1	0.894602	1	0
8.87239	6.74873	Kcnk1	potassium channel, subfamily K, member 1	0	0	1.00514	1	0	1.29134	0.836342	0	1.10338	1	0	1.64761	0.0928556	0	2.27358	0.0104672	1	0.966488	1	0
1.32443	2.35259	Snx32	sorting nexin 32	0	0	1.17726	0.583844	0	1.0172	1	0	0.730244	1	0	1.44588	0.360007	0	2.27664	0.0213225	1	1.21868	1	0
2.25828	2.16626	Inha	inhibin alpha	0	0	0.8128	0.401137	0	1.09331	0.843699	0	0.846323	1	0	1.78887	0.0750218	0	2.28387	0.0277282	1	1.00574	1	0
0.875485	2.81668	Prss50	protease, serine, 50	0	0	0.344468	5.49167e-05	0	0.725703	0.76922	0	1.13128	1	0	1.20707	1	0	2.28483	0.0119583	1	0.583289	0.0276649	0
11.3516	10.5692	Gjc3	gap junction protein, gamma 3	0	0	0.853914	0.395	0	1.32823	0.37543	0	0.881979	1	0	1.57357	0.148187	0	2.28637	0.0157703	1	1.30988	0.607773	0
2.91299	1.85021	Lcat	lecithin cholesterol acyltransferase	0	0	0.544898	0.000128341	0	0.902285	1	0	0.952018	1	0	0.962986	1	0	2.28826	0.0202849	1	1.06782	1	0
1.59711	4.8234	Ngf	nerve growth factor	0	0	0.802656	0.357901	0	1.05408	1	0	1.63864	0.435205	0	0.359296	0.000141142	0	2.28933	0.0102824	1	0.902454	1	0
1.28683	3.42219	Irx5	Iroquois related homeobox 5 (Drosophila)	0	0	0.571085	0.0112207	0	1.20743	1	0	1.1308	1	0	2.10518	0.00600145	0	2.29153	0.0113119	1	0.635655	0.146755	0
3.31374	3.61703	Lrrc45	leucine rich repeat containing 45	0	0	0.479322	3.58766e-08	0	0.887358	0.979784	0	0.722491	0.837517	0	1.20762	0.998652	0	2.30119	0.0140008	1	1.01418	1	0
58.3654	103.43	Gpc1	glypican 1	1	0	0.673127	0.00149253	0	0.929453	0.980795	0	0.838504	1	0	1.70183	0.0859894	0	2.32013	0.00824845	1	0.962541	1	0
11.3297	6.00242	Hip1r	huntingtin interacting protein 1 related	0	0	0.481047	1.71234e-09	1	1.10105	0.94402	0	0.887936	1	0	1.47666	0.330085	0	2.3401	0.0134954	1	0.860827	1	0
0.0846885	1.10142	Gucy1a3	guanylate cyclase 1, soluble, alpha 3	0	0	0.890572	1	0	2.16651	0.0356656	0	1.679	1	0	6.04771	2.80432e-14	0	2.41094	0.00938463	1	1.14901	1	0
3.73913	3.0766	Tmem154	transmembrane protein 154	0	0	0.929179	0.823559	0	1.50296	0.144745	0	1.19405	1	0	0.567787	0.0427566	0	2.4797	0.00261519	1	0.85855	1	0
1.46033	2.44872	Xaf1	XIAP associated factor 1	0	0	0.502746	5.84977e-07	0	1.35638	0.292184	0	1.12552	1	0	0.702069	0.359806	0	2.49712	0.00348777	1	0.953553	1	0
0.694517	1.58628	Gngt2	guanine nucleotide binding protein (G protein), gamma transducing activity polypeptide 2	0	0	1.25732	0.398487	0	0.911291	1	0	1.37439	0.964313	0	0.91938	1	0	2.54125	0.00767791	1	1.28159	1	0
14.4197	12.5593	Spint2	serine protease inhibitor, Kunitz type 2	0	0	0.778783	0.0583966	0	0.773525	0.542234	0	1.07883	1	0	1.06144	1	0	2.55662	0.00441349	1	0.958109	1	0
0.240833	2.30827	Dkk1	dickkopf homolog 1 (Xenopus laevis)	0	0	2.07919	0.314889	0	0.599164	0.0729113	0	2.11132	1	0	10.2595	1.24028e-16	0	2.57608	0.00275343	1	0.323682	7.48576e-10	0
1.73627	1.97872	I830012O16Rik	RIKEN cDNA I830012O16 gene	0	0	0.256755	9.44007e-23	0	1.47128	0.215396	0	0.905512	1	0	1.20882	0.854446	0	2.58856	0.00175222	1	1.21576	1	0
0.80835	2.01259	Als2cl	ALS2 C-terminal like	0	0	0.949324	1	0	1.12553	0.926839	0	0.924387	1	0	1.37318	0.500032	0	2.6157	0.00187603	1	0.888686	1	0
1.534	2.03129	Msi1	Musashi homolog 1(Drosophila)	0	0	0.704458	0.0177978	0	0.749266	0.396824	0	0.864845	1	0	1.56317	0.172744	0	2.66177	0.00148236	1	0.743846	0.664858	0
6.22874	6.06299	Shisa4	shisa homolog 4 (Xenopus laevis)	0	0	0.631709	0.000428354	0	1.22316	0.695165	0	0.945312	1	0	1.17705	1	0	2.70913	0.0011519	1	1.05202	1	0
7.80074	8.09051	Slc38a4	solute carrier family 38, member 4	0	0	1.07834	0.789193	0	0.986231	1	0	0.876538	1	0	0.931543	1	0	2.72102	0.000682544	1	0.902697	1	0
7.60371	6.04894	Plxnb1	plexin B1	0	0	0.702984	0.00737027	0	1.12967	0.845252	0	0.787174	1	0	1.74681	0.0502162	0	2.72436	0.001343	1	0.988708	1	0
1.04068	0.769249	Dppa5a	developmental pluripotency associated 5A	0	0	1.23248	0.499303	0	1.97887	0.00410711	1	1.04803	1	0	2.19667	0.0267976	0	2.72888	0.00497104	1	1.16202	1	0
0.585159	0.966596	Tspan8	tetraspanin 8	0	0	1.7186	0.0786726	0	0.637588	0.128784	0	1.25387	1	0	0.649428	0.524237	0	2.74481	0.000550862	1	0.499792	0.276949	0
0.769336	1.47932	Itga7	integrin alpha 7	0	0	1.1566	0.607184	0	1.01542	1	0	1.34468	0.731865	0	1.11487	1	0	2.76759	0.00182047	1	1.27716	1	0
0.227955	1.20621	Ppm1e	protein phosphatase 1E (PP2C domain containing)	0	0	1.9667	0.0351951	0	2.12478	0.00463182	0	1.65296	0.45922	0	3.80091	9.92345e-09	0	2.77564	0.000773526	1	1.00836	1	0
92.0539	75.872	Cgref1	cell growth regulator with EF hand domain 1	0	0	0.72689	0.0152247	0	0.905248	0.769191	0	1.04506	1	0	1.38301	0.459232	0	2.79013	0.000688857	1	0.919547	1	0
0.352583	0.916575	Oasl2	2'-5' oligoadenylate synthetase-like 2	0	0	0.336381	2.09276e-10	0	1.49496	0.137403	0	1.18782	1	0	0.271968	2.45157e-08	0	2.81198	0.000393743	1	1.00304	1	0
0.497594	1.63987	Lgr6	leucine-rich repeat-containing G protein-coupled receptor 6	0	0	0.848737	0.697163	0	0.469408	0.000586442	0	0.847286	1	0	2.5818	0.000124201	0	2.84136	0.000401335	1	0.619797	0.0555717	0
6.34612	7.66255	Ifit3	interferon-induced protein with tetratricopeptide repeats 3	0	0	0.26504	4.77796e-24	1	1.69881	0.0448679	1	0.978887	1	0	1.28633	0.594008	0	2.87375	0.000378547	1	1.12467	1	0
1.42497	2.20421	Ociad2	OCIA domain containing 2	0	0	1.36797	0.0989727	0	0.91078	1	0	1.01871	1	0	1.60891	0.141719	0	2.92853	0.000359633	1	0.868289	1	0
3.25571	2.74059	Slc22a17	solute carrier family 22 (organic cation transporter), member 17	0	0	0.638285	0.00196385	0	1.00748	1	0	0.771205	1	0	1.51044	0.254015	0	2.93078	0.000723801	1	0.989315	1	0
54.1649	59.4084	Pcsk6	proprotein convertase subtilisin/kexin type 6	0	0	0.676278	0.00223179	0	0.795952	0.338444	0	0.744505	0.829801	0	1.6559	0.0954413	0	2.94468	0.00030902	1	0.731256	0.45459	0
0.283801	0.568578	Coro6	coronin 6	0	0	0.86846	0.794927	0	1.88933	0.00483557	0	1.07777	1	0	1.45584	0.534318	0	3.00301	0.000478495	1	0.618018	0.150688	0
2.19004	1.92798	Cyp46a1	cytochrome P450, family 46, subfamily a, polypeptide 1	0	0	0.872968	0.66538	0	1.4183	0.199799	0	0.91795	1	0	1.62898	0.16384	0	3.02946	0.000682544	1	1.43674	0.399387	0
2.37694	2.5751	Wnt5b	wingless-related MMTV integration site 5B	0	0	0.775356	0.114496	0	0.855871	0.930412	0	0.91296	1	0	1.60637	0.139333	0	3.04115	0.000177011	1	0.730297	0.640565	0
0.729653	0.818385	D830030K20Rik	RIKEN cDNA D830030K20 gene	0	0	1.49656	0.0944913	0	1.75102	0.000921608	1	1.40686	0.892885	0	1.04961	1	0	3.0592	0.000499123	1	1.40854	0.961584	0
2.14683	1.80437	Usp18	ubiquitin specific peptidase 18	0	0	0.190527	4.32526e-27	0	1.82289	0.0706666	0	1.35275	1	0	0.402859	0.000809895	0	3.2608	5.83844e-05	1	1.49263	0.210338	0
0.408671	1.05823	Klhl30	kelch-like 30 (Drosophila)	0	0	0.889521	1	0	2.33257	0.0401247	0	0.871868	1	0	2.06499	0.0775306	0	3.27755	7.68309e-05	1	0.598256	0.105255	0
1.50399	1.8072	Pgam2	phosphoglycerate mutase 2	0	0	0.440566	0.00145185	0	1.19034	0.934832	0	1.41817	1	0	0.695045	0.659742	0	3.29847	7.69581e-05	1	1.06813	1	0
0.697386	3.48343	Bmp8a	bone morphogenetic protein 8a	0	0	1.50499	0.426752	0	0.401594	0.00185875	0	0.852415	1	0	1.36404	0.596706	0	3.29998	4.40473e-05	1	0.602621	0.0385974	0
0.878122	4.06927	Scg2	secretogranin II	0	0	0.818229	1	0	2.65968	1.4782e-08	0	1.07364	1	0	2.09224	0.00674898	0	3.35878	7.28732e-05	1	0.903655	1	0
1.42051	2.10975	Ptp4a3	protein tyrosine phosphatase 4a3	0	0	0.416495	3.41756e-09	0	1.1558	1	0	0.823052	1	0	0.880488	0.966611	0	3.54571	1.77633e-05	1	0.78508	1	0
1.12963	1.41361	Slc30a2	solute carrier family 30 (zinc transporter), member 2	0	0	1.12938	0.71178	0	2.33427	0.00497039	0	1.03812	1	0	1.11836	1	0	3.65685	5.95753e-06	1	0.573784	0.11915	0
9.73633	10.1013	Car12	carbonic anyhydrase 12	0	0	1.18418	0.310294	0	0.997887	1	0	1.32304	0.882464	0	1.77741	0.0294762	0	3.69168	5.1214e-06	1	0.939432	1	0
58.4365	49.3272	Loxl4	lysyl oxidase-like 4	0	0	0.471529	1.55997e-10	1	0.875669	0.977539	0	0.499939	0.00608897	1	0.910263	1	0	3.73333	2.90475e-06	1	0.62893	0.0305051	0
0.237446	0.441033	Grm1	glutamate receptor, metabotropic 1	0	0	6.23714	1.10803e-20	0	2.67092	6.84665e-07	1	1.82356	0.160507	0	1.20144	0.971595	0	3.96555	1.02703e-06	1	1.74922	0.0104844	0
1.39357	1.71798	Wfdc1	WAP four-disulfide core domain 1	0	0	1.12233	0.887621	0	2.62761	0.000601252	0	1.16694	1	0	2.46229	0.00178759	0	4.09905	3.20117e-06	1	0.640902	0.346322	0
187.995	2222.49	Ibsp	integrin binding sialoprotein	1	0	0.563864	3.82366e-06	1	0.712346	0.0108829	0	0.719155	0.765454	0	0.769208	0.59604	0	4.36633	1.02385e-07	1	0.727665	0.362617	0
3.25845	2.42552	Bmp7	bone morphogenetic protein 7	0	0	0.438682	6.3659e-10	0	0.770177	0.747394	0	0.861989	1	0	1.0431	1	0	4.51054	3.59318e-08	1	0.743921	0.67634	0
0.433123	1.57571	Gal	galanin	0	0	0.278151	0.401137	0	0.0120314	0.000490358	0	0.476977	1	0	2.23006	0.275419	0	5.3218	9.30253e-09	1	0.514919	0.141063	0
0.274068	1.91864	Fam189a2	family with sequence similarity 189, member A2	0	0	0.97779	1	0	1.09002	1	0	1.42795	1	0	8.67904	1.34011e-16	0	6.1052	1.5316e-10	1	1.00078	1	0
0.85196	0.967713	Apol9a	apolipoprotein L 9a	0	0	0.108303	2.38409e-17	0	1.65518	0.0614608	0	0.629131	0.865752	0	0.4096	0.00516907	0	7.45398	5.88635e-12	1	0.678257	1	0
0.580028	0.551046	Apol9b	apolipoprotein L 9b	0	0	0.123761	6.21177e-13	0	1.77471	0.0502315	0	0.713801	1	0	0.401854	0.00902506	0	9.88011	2.43927e-14	1	0.757456	1	0
0.967822	0.424324	Coch	coagulation factor C homolog (Limulus polyphemus)	0	0	0.615778	0.215904	0	4.5335	4.98572e-15	0	0.946701	1	0	2.29084	0.0853739	0	10.2918	3.99583e-16	1	0.898945	1	0
0.037806	0.199294	Klk4	kallikrein related-peptidase 4 (prostase, enamel matrix, prostate)	0	0	0.892932	1	0	0.597501	1	0	0.755525	1	0	33.9787	2.49649e-11	0	144.068	1.03798e-48	1	0.93493	1	0
148.837	293.891	Fabp4	fatty acid binding protein 4, adipocyte	0	0	1.02953	1	0	0.664054	0.062782	0	2.29947	2.639e-05	1	1.22837	0.816066	0	0.182076	1.13035e-11	1	2.03203	0.000127739	1
4.12278	7.37678	Gpd1	glycerol-3-phosphate dehydrogenase 1 (soluble)	1	0	0.578	0.00585166	0	0.563162	0.00219443	0	1.73631	0.00893406	1	0.883916	0.978366	0	0.200198	4.08734e-11	1	2.00028	0.000667224	1
19.5994	16.9441	C3	complement component 3	0	0	0.458163	1.03261e-10	1	0.435321	1.0686e-06	1	1.03931	1	0	0.986127	1	0	0.205865	8.52971e-10	1	1.7701	0.00858959	1
3.69908	6.97292	Pnpla2	patatin-like phospholipase domain containing 2	0	0	0.542634	1.41344e-05	0	0.507449	0.000369828	0	1.3518	0.471158	0	1.06165	1	0	0.22701	3.94678e-09	1	1.64189	0.0319322	1
3.7034	7.5445	Atp1a2	ATPase, Na+/K+ transporting, alpha 2 polypeptide	1	0	0.583384	0.000111046	0	0.634379	0.0740735	0	1.67437	0.0418132	1	1.23398	0.868389	0	0.243171	1.52584e-08	1	1.6742	0.0297656	1
8.29515	7.60706	Acsl1	acyl-CoA synthetase long-chain family member 1	0	0	1.03697	1	0	0.776806	0.434971	0	1.39468	0.340598	0	1.16948	0.931525	0	0.249613	6.14154e-08	1	1.65228	0.0208997	1
7.23539	12.7971	Cav1	caveolin 1, caveolae protein	0	0	1.01761	1	0	0.488602	0.000144948	1	1.19327	1	0	0.76871	0.615375	0	0.252861	5.11289e-07	1	1.75452	0.0074983	1
11.0417	8.36809	Dgat2	diacylglycerol O-acyltransferase 2	0	0	0.486501	1.92981e-08	1	0.54578	0.00235676	1	1.23717	1	0	1.40602	0.467046	0	0.347893	5.30474e-05	1	1.81127	0.00449142	1
5.6406	5.00368	Arhgef3	Rho guanine nucleotide exchange factor (GEF) 3	0	0	1.40876	0.0156492	0	1.12757	0.992767	0	0.942412	1	0	0.781297	0.726067	0	0.387447	0.00229143	1	0.523322	0.00467341	1
3.23745	6.98771	Wwp1	WW domain containing E3 ubiquitin protein ligase 1	1	0	1.52801	0.00117011	0	1.03808	1	0	0.953266	1	0	0.579658	0.0573063	0	0.480736	0.0352484	1	0.600659	0.0226941	1
10.6947	14.3226	Cbr2	carbonyl reductase 2	0	0	0.650577	0.0015436	0	0.643414	0.062746	0	0.916276	1	0	0.798572	0.719526	0	0.503637	0.0450497	1	0.364669	7.12539e-10	1
22.1396	41.19	Hpgd	hydroxyprostaglandin dehydrogenase 15 (NAD)	0	0	2.15204	2.68665e-10	1	1.02338	1	0	1.0527	1	0	0.8236	0.874724	0	2.64627	0.00151337	1	0.551784	0.00687568	1
1.66428	2.18236	Ifit1	interferon-induced protein with tetratricopeptide repeats 1	0	0	0.188643	2.22429e-27	0	1.80378	0.0794522	0	1.15005	1	0	0.553409	0.0424511	0	3.36141	1.77633e-05	1	1.95151	0.000120212	1
0.817084	0.0576508	Myog	myogenin	0	0	0.0555344	0.298143	0	19.1753	5.35928e-29	1	1.47141	0.529378	0	9.51211	1	0	0.0356048	0.187925	0	0.566362	1	0
0.956465	2.44981	Retn	resistin	0	0	0.890169	1	0	0.243996	3.15512e-13	0	1.94642	0.0222834	1	0.514483	0.0123377	0	0.0506169	1.66707e-26	0	1.48662	0.408147	0
1.92265	4.04831	Tmem45b	transmembrane protein 45b	0	0	1.01311	1	0	0.655476	0.18127	0	1.46137	0.356439	0	1.5454	0.273147	0	0.0842632	2.42268e-20	0	0.776407	0.600865	0
2.17442	4.57516	Tspan12	tetraspanin 12	0	0	1.12845	0.645361	0	0.421368	2.19255e-05	0	1.49562	0.318072	0	1.36776	0.463902	0	0.102177	1.23679e-17	0	1.08727	1	0
0.390929	1.21685	BC034902	cDNA sequence BC034902	0	0	0.890711	1	0	0.390104	1.07998e-05	0	1.36856	0.975638	0	1.57309	0.207113	0	0.110968	2.30752e-16	0	1.52262	0.467457	0
2.67057	6.18763	Adig	adipogenin	0	0	0.694631	0.354035	0	0.419155	7.39575e-06	0	1.0993	1	0	1.71285	0.111504	0	0.122023	6.14369e-16	0	0.90959	1	0
3.69937	4.91657	Ucp1	uncoupling protein 1 (mitochondrial, proton carrier)	0	0	0.640823	0.613662	0	2.51913	3.38771e-06	1	2.34826	3.46836e-06	1	0.873946	1	0	0.130983	2.58007e-15	0	1.347	0.817678	0
0.619444	1.18579	Pnpla3	patatin-like phospholipase domain containing 3	0	0	1.35243	0.194361	0	0.304027	1.27232e-08	0	1.22746	1	0	0.947242	1	0	0.14511	1.31867e-13	0	1.66546	0.0841343	0
0.660797	2.34395	Ebf2	early B-cell factor 2	0	0	0.369423	6.40563e-05	0	0.387777	7.02417e-07	0	1.07762	1	0	0.664847	0.228958	0	0.148674	9.54224e-13	0	1.29323	1	0
0.365027	0.716718	Tshr	thyroid stimulating hormone receptor	0	0	1.42758	0.303122	0	0.461714	0.000158559	0	1.44465	0.623801	0	1.29277	0.677985	0	0.159838	3.00318e-12	0	1.32013	1	0
0.791912	1.16945	Ppp1r1a	protein phosphatase 1, regulatory (inhibitor) subunit 1A	0	0	0.861116	0.983047	0	0.452244	0.000103762	0	1.11027	1	0	1.40004	0.628249	0	0.169462	1.51915e-10	0	1.30902	1	0
0.359832	0.697812	Lgals12	lectin, galactose binding, soluble 12	0	0	1.03403	1	0	0.360838	2.02444e-07	0	1.66798	0.101049	0	1.84245	0.0294879	0	0.172887	6.23227e-12	0	2.0842	0.000685047	0
0.837093	1.09578	Klb	klotho beta	0	0	0.507647	0.0147758	0	0.681916	0.0857149	0	1.77145	0.0161031	1	0.924717	1	0	0.176848	2.09565e-11	0	1.98324	0.00336862	0
3.21227	3.16838	Scd3	stearoyl-coenzyme A desaturase 3	0	0	0.333129	1.14841e-14	0	0.433279	8.47369e-06	0	0.843851	1	0	0.608743	0.0915958	0	0.179383	3.93422e-11	0	1.38907	0.527335	0
0.285483	1.09205	Adrb3	adrenergic receptor, beta 3	0	0	0.743115	0.707628	0	0.331997	6.95172e-08	0	1.76896	0.143343	0	1.5579	0.177001	0	0.181193	2.21536e-11	0	1.86446	0.00821121	0
1.71025	6.15357	Thrsp	thyroid hormone responsive SPOT14 homolog (Rattus)	0	0	1.02686	1	0	2.22796	0.00024406	1	2.64799	1.23448e-05	1	1.21405	0.938008	0	0.18441	1.33521e-11	0	1.66257	0.0646635	0
2.29211	2.57433	A530016L24Rik	RIKEN cDNA A530016L24 gene	0	0	0.520723	0.000687863	0	0.285347	1.92537e-11	0	0.829397	1	0	1.26734	0.820908	0	0.184562	6.57276e-11	0	1.31448	1	0
1.80465	2.66492	Pck1	phosphoenolpyruvate carboxykinase 1, cytosolic	0	0	2.02026	0.239706	0	0.78471	0.771135	0	1.58946	0.0428552	0	1.58127	0.311709	0	0.188835	4.94566e-11	0	1.46101	0.228396	0
1.64584	2.71989	Itih5	inter-alpha (globulin) inhibitor H5	0	0	0.556646	5.89032e-05	0	0.605809	0.0152264	0	1.3915	0.51022	0	0.582157	0.0491795	0	0.20094	4.2475e-09	0	1.23254	1	0
1.50121	3.78235	Cidec	cell death-inducing DFFA-like effector c	0	0	0.797678	0.980663	0	0.604388	0.032909	0	1.45085	0.282483	0	1.2009	1	0	0.206211	4.55985e-10	0	1.44508	0.467244	0
1.7814	2.6968	Rasd1	RAS, dexamethasone-induced 1	0	0	0.463372	0.000888635	0	0.362125	4.1269e-07	0	1.19983	1	0	0.9099	1	0	0.2063	1.17318e-09	0	1.40304	0.721563	0
1.20724	1.76567	Slc2a4	solute carrier family 2 (facilitated glucose transporter), member 4	0	0	0.673951	0.0485498	0	0.57633	0.0188696	0	1.40431	0.611564	0	1.56847	0.21288	0	0.213824	2.52631e-09	0	1.62662	0.176093	0
0.914033	0.0615929	Actc1	actin, alpha, cardiac muscle 1	0	0	0.676057	1	0	19.6987	4.22415e-45	1	1.96762	0.0070697	1	1	1	0	0.215165	0.026739	0	0.0297621	0.22172	0
2.71736	2.90559	Adhfe1	alcohol dehydrogenase, iron containing, 1	0	0	0.907851	0.814225	0	0.558633	0.0103547	0	1.19726	1	0	1.5886	0.148491	0	0.221324	4.81454e-09	0	1.62611	0.0737899	0
1.42799	2.9128	Dusp4	dual specificity phosphatase 4	0	0	0.386235	0.000334029	0	0.366016	3.08186e-07	0	0.88939	1	0	0.23196	4.20271e-10	0	0.242937	1.96958e-07	0	0.878016	1	0
2.38622	3.82772	Lipe	lipase, hormone sensitive	0	0	0.448543	2.27061e-06	0	0.360164	8.81099e-09	0	1.37904	0.443491	0	1.03582	1	0	0.244697	1.64078e-08	0	1.61825	0.0553646	0
2.03709	4.04032	Col5a3	collagen, type V, alpha 3	0	0	0.422255	2.71624e-09	0	0.204991	1.41174e-18	0	0.985348	1	0	0.582808	0.0366162	0	0.255327	8.84709e-07	0	0.919095	1	0
1.48765	3.73269	Vcan	versican	0	0	0.666578	0.00236367	0	0.738345	0.206978	0	1.13666	1	0	0.406866	0.000111214	0	0.294081	2.53474e-05	0	1.40754	0.33565	0
2.82137	3.44086	Mrap	melanocortin 2 receptor accessory protein	0	0	0.325683	3.65913e-07	0	0.733974	0.199727	0	1.46808	0.364669	0	1.01983	1	0	0.295816	3.84368e-06	0	1.24901	1	0
1.37007	1.09386	Fgfbp1	fibroblast growth factor binding protein 1	0	0	2.95579	3.10772e-13	1	0.700987	1	0	1.57919	0.65845	0	0.848104	1	0	0.31372	0.0289278	0	0.610835	1	0
1.31234	2.60084	Car5b	carbonic anhydrase 5b, mitochondrial	0	0	1.17309	0.427845	0	0.559316	0.0120268	0	1.28553	0.996543	0	0.962478	1	0	0.313741	2.81557e-05	0	1.35144	0.682706	0
1.38462	3.11124	Clec4n	C-type lectin domain family 4, member n	0	0	1.05905	0.999062	0	1.6106	0.704356	0	0.549663	0.801832	0	0.141037	1.47815e-15	0	0.322648	0.000152001	0	0.231212	2.77202e-11	0
0.959856	1.60243	Aldh1l1	aldehyde dehydrogenase 1 family, member L1	0	0	0.582671	0.00304186	0	0.479598	0.000283252	0	1.10734	1	0	0.55999	0.0472879	0	0.331766	4.38227e-05	0	1.34698	0.794342	0
0.853663	1.55488	Tspan18	tetraspanin 18	0	0	0.779115	0.138965	0	0.87995	0.959346	0	1.21757	1	0	1.5327	0.219358	0	0.338807	5.86308e-05	0	1.223	1	0
1.8392	1.76483	Arl4a	ADP-ribosylation factor-like 4A	0	0	1.60593	0.000277034	0	0.723847	0.364956	0	1.28628	0.909658	0	1.7534	0.0368348	0	0.347796	9.49556e-05	0	1.19577	1	0
2.366	4.52114	Dpt	dermatopontin	0	0	0.897273	0.823559	0	0.671032	0.0430554	0	1.39392	0.892358	0	0.335496	1.08243e-05	0	0.348662	0.00105854	0	1.27354	1	0
1.18003	2.84824	Podn	podocan	0	0	0.522176	4.04802e-06	0	0.452315	4.70311e-05	0	1.09798	1	0	0.244546	4.21679e-10	0	0.363809	0.000678278	0	1.11763	1	0
0.694583	1.36174	Aqp7	aquaporin 7	0	0	0.807523	0.504716	0	0.665724	0.159022	0	1.82838	0.0401266	0	1.77829	0.0481867	0	0.36822	0.000157585	0	1.90967	0.00717058	0
1.25977	2.35272	Rnf125	ring finger protein 125	0	0	1.04364	1	0	0.79012	0.401104	0	1.03058	1	0	1.12269	1	0	0.37481	0.00150454	0	1.38355	0.74782	0
0.886595	1.76803	Abcd2	ATP-binding cassette, sub-family D (ALD), member 2	0	0	0.770464	0.178539	0	0.890999	0.898581	0	1.13634	1	0	0.750057	0.530968	0	0.378148	0.000512752	0	1.4036	0.527335	0
3.25289	5.27283	Gsta4	glutathione S-transferase, alpha 4	0	0	1.34531	0.193043	0	1.07048	1	0	1.67477	0.623801	0	1.12742	1	0	0.398168	0.00173386	0	1.45392	0.617193	0
0.938106	1.12384	Slc7a10	solute carrier family 7 (cationic amino acid transporter, y+ system), member 10	0	0	0.689207	0.0695114	0	0.537742	0.00407987	0	1.01283	1	0	1.70408	0.117395	0	0.399151	0.00082368	0	1.22622	1	0
1.03671	2.44219	Mcam	melanoma cell adhesion molecule	0	0	1.32457	0.149378	0	0.658534	0.114202	0	1.49802	0.315228	0	1.00279	1	0	0.407182	0.00174243	0	1.29365	0.865762	0
1.78984	1.31189	Scd4	stearoyl-coenzyme A desaturase 4	0	0	0.491227	2.02221e-06	0	0.5487	0.00577515	0	0.85082	1	0	0.751917	0.602103	0	0.427759	0.00340694	0	1.57217	0.202794	0
1.44931	4.04873	Pla2g16	phospholipase A2, group XVI	0	0	1.09556	0.823559	0	0.63695	0.046017	0	1.58587	0.19212	0	1.37802	0.453895	0	0.42909	0.00279862	0	1.28536	0.988266	0
3.65261	4.55865	Pcsk5	proprotein convertase subtilisin/kexin type 5	0	0	0.538641	1.69145e-06	1	0.664536	0.0987557	0	0.896071	1	0	0.453697	0.00173131	0	0.432959	0.00829122	0	0.970943	1	0
1.55541	4.19569	Cd1d1	CD1d1 antigen	0	0	0.952885	1	0	0.791148	0.570796	0	1.40534	0.489045	0	1.22026	0.868997	0	0.43782	0.00348777	0	1.39009	0.521889	0
4.29234	5.24645	Selenbp2	selenium binding protein 2	0	0	0.633027	0.00062854	0	0.257334	1.82231e-12	1	1.42831	0.731865	0	0.940934	1	0	0.447691	0.0077835	0	1.13557	1	0
0.27485	1.67046	Rgs18	regulator of G-protein signaling 18	0	0	0.387712	0.0723871	0	0.818306	0.933817	0	0.738919	1	0	0.0761628	3.68796e-20	0	0.455154	0.0255221	0	0.252306	0.000102633	0
0.866684	1.15276	Des	desmin	0	0	0.481539	0.0120524	0	1.38203	0.535244	0	1.38996	0.565156	0	0.840847	1	0	0.46018	0.0197335	0	1.09451	1	0
0.990583	1.51917	Gpt	glutamic pyruvic transaminase, soluble	0	0	0.697344	0.306527	0	0.564109	0.0152472	0	1.86339	0.0643886	0	0.70024	0.423748	0	0.460698	0.00758107	0	1.44627	0.557697	0
0.643143	1.59486	Cd1d2	CD1d2 antigen	0	0	1.15358	1	0	0.617601	0.0454895	0	1.37975	0.935203	0	0.993594	1	0	0.481815	0.0144341	0	1.10877	1	0
4.73863	8.52796	Egr1	early growth response 1	0	0	0.314178	1.27167e-20	1	0.514164	0.000815545	1	0.657666	0.346121	0	0.0952218	9.02916e-26	0	0.504603	0.0861425	0	0.928125	1	0
0.848826	0.107487	Tnnt2	troponin T2, cardiac	0	0	0.141364	0.0146995	0	24.0104	2.42582e-36	1	1.86247	0.0625566	0	0.855182	1	0	0.513679	0.562663	0	0.443834	1	0
1.59801	6.29469	Zeb2	zinc finger E-box binding homeobox 2	1	0	0.802983	0.163189	0	0.802946	0.451015	0	0.903473	1	0	0.665801	0.221387	0	0.520978	0.0825571	0	0.986015	1	0
0.731537	1.04159	Cpt1b	carnitine palmitoyltransferase 1b, muscle	0	0	0.561336	0.00387477	0	1.09881	1	0	1.79384	0.0199154	1	1.44571	0.53742	0	0.525272	0.013531	0	1.27466	1	0
1.16742	3.2435	B3galt2	UDP-Gal:betaGlcNAc beta 1,3-galactosyltransferase, polypeptide 2	0	0	1.35046	0.128679	0	0.489182	0.00089224	0	1.27536	0.882464	0	1.33211	0.503688	0	0.530655	0.0472935	0	0.853729	1	0
2.60375	5.6896	Gprc5b	G protein-coupled receptor, family C, group 5, member B	0	0	0.631393	0.00182198	0	0.661784	0.0529236	0	1.19177	1	0	0.682038	0.235376	0	0.534161	0.0834576	0	1.21266	1	0
1.83178	1.09954	Cd74	CD74 antigen (invariant polypeptide of major histocompatibility complex, class II antigen-associated)	0	0	0.450025	2.17644e-06	0	0.725976	0.280867	0	1.36863	1	0	0.387355	0.0164954	0	0.535551	0.109577	0	1.24203	0.61146	0
13.6567	49.898	Cdo1	cysteine dioxygenase 1, cytosolic	1	0	1.39424	0.0252867	0	0.980182	1	0	1.26795	1	0	1.08584	1	0	0.538848	0.0865074	0	1.07611	1	0
525.713	422.304	Omd	osteomodulin	0	0	1.25819	0.101995	0	0.650072	0.104957	0	0.752314	0.837517	0	1.28618	0.552344	0	0.54568	0.149308	0	0.704838	0.238062	0
3.76987	15.6352	Kcne4	potassium voltage-gated channel, Isk-related subfamily, gene 4	1	0	1.03119	1	0	1.38083	0.258908	0	1.21782	1	0	0.730805	0.413442	0	0.546853	0.123133	0	1.15013	1	0
1.71888	6.88575	Grem2	gremlin 2 homolog, cysteine knot superfamily (Xenopus laevis)	1	0	0.64254	0.0281286	0	0.669029	0.0286333	0	0.805416	1	0	0.622316	0.125103	0	0.548432	0.131853	0	0.866903	1	0
1.1248	17.2051	Esm1	endothelial cell-specific molecule 1	1	0	0.470663	0.00117298	0	1.07491	1	0	1.21591	1	0	1.03104	1	0	0.552201	0.132588	0	0.764747	0.521889	0
11.247	13.3571	Bckdha	branched chain ketoacid dehydrogenase E1, alpha polypeptide	0	0	0.284992	1.91125e-20	1	0.39644	4.45956e-07	1	0.868617	1	0	0.961835	1	0	0.552255	0.0607871	0	0.846695	1	0
2.57516	4.24091	Apoo	apolipoprotein O	0	0	1.96242	2.05657e-06	1	1.16935	0.759774	0	1.43232	0.690651	0	1.1924	0.898184	0	0.552553	0.0830168	0	1.37182	0.655708	0
0.60981	1.11956	Gyk	glycerol kinase	0	0	1.62985	0.00100315	0	1.66432	0.0360262	1	2.15604	0.000540107	0	0.625685	0.16384	0	0.552665	0.0806669	0	0.928253	1	0
4.87664	4.95397	Igsf8	immunoglobulin superfamily, member 8	0	0	0.395535	2.46411e-13	1	0.555555	0.00620958	1	0.832219	1	0	0.750374	0.452999	0	0.557296	0.0861226	0	1.05042	1	0
2.09333	4.1956	Galm	galactose mutarotase	1	0	1.1191	0.716682	0	0.768079	0.482791	0	1.15465	1	0	0.901204	1	0	0.56024	0.115958	0	1.08399	1	0
79.1066	33.4189	H2-Ab1	histocompatibility 2, class II antigen A, beta 1	0	0	0.608651	3.71496e-05	1	0.556724	0.00163683	1	0.976553	1	0	0.6263	0.0984371	0	0.560932	0.163052	0	1.20285	0.864295	0
14.7535	16.5916	Gypc	glycophorin C	0	0	0.65837	0.0275367	0	0.573858	0.0317075	1	0.97976	1	0	0.688873	0.347617	0	0.561261	0.212805	0	1.18825	1	0
[truncated: 1,131 more rows]
